# Supplementary material for: Methodological Approach Based on Structural Parameters, Vibrational Frequencies, and MMFF94 Bond Charge Increments for Platinum-Based Compounds
Source: ACS Omega. 2025 Feb 20;10(8):8314–35. doi: 10.1021/acsomega.4c10141 (PMC11886664; doi:10.1021/acsomega.4c10141)
Supplement: Supplementary file 2 — ao4c10141_si_002.zip [file ao4c10141_si_002.zip]

Archive with 917 entries (911 files):
- XYZ-opt-geometries/
- XYZ-opt-geometries/CISPLATIN/
- XYZ-opt-geometries/CISPLATIN/cispla-B2PLYP-def2-QZVP-OPT.xyz
- XYZ-opt-geometries/CISPLATIN/cispla-B2PLYP-DKH-TZVP-TZVP-OPT.xyz
- XYZ-opt-geometries/CISPLATIN/cispla-B2PLYP-DKH-TZVPP-TZVP-OPT.xyz
- XYZ-opt-geometries/CISPLATIN/cispla-B2PLYP-LANL2DZ-OPT.xyz
- XYZ-opt-geometries/CISPLATIN/cispla-B2PLYP-LANL2TZ-def2-TZVP-OPT.xyz
- XYZ-opt-geometries/CISPLATIN/cispla-B2PLYP-Sappo-DZP-DZP-OPT.xyz
- XYZ-opt-geometries/CISPLATIN/cispla-B2PLYP-Sappo-QZP-DZP-OPT.xyz
- XYZ-opt-geometries/CISPLATIN/cispla-B2PLYP-Sappo-TZP-DZP-OPT.xyz
- XYZ-opt-geometries/CISPLATIN/cispla-B2PLYP-ZORA-TZVP-TZVP-OPT.xyz
- XYZ-opt-geometries/CISPLATIN/cispla-B2PLYP-ZORA-TZVPP-TZVP-OPT.xyz
- XYZ-opt-geometries/CISPLATIN/cispla-B3LYP-def2-QZVP-OPT.xyz
- XYZ-opt-geometries/CISPLATIN/cispla-B3LYP-def2-TZVP-OPT.xyz
- XYZ-opt-geometries/CISPLATIN/cispla-B3LYP-DKH-TZVP-TZVP-OPT.xyz
- XYZ-opt-geometries/CISPLATIN/cispla-B3LYP-DKH-TZVPP-TZVP-OPT.xyz
- XYZ-opt-geometries/CISPLATIN/cispla-B3LYP-LANL2DZ-OPT.xyz
- XYZ-opt-geometries/CISPLATIN/cispla-B3LYP-LANL2TZ-def2-TZVP-OPT.xyz
- XYZ-opt-geometries/CISPLATIN/cispla-B3LYP-Sappo-DZP-DZP-OPT.xyz
- XYZ-opt-geometries/CISPLATIN/cispla-B3LYP-Sappo-QZP-DZP-OPT.xyz
- XYZ-opt-geometries/CISPLATIN/cispla-B3LYP-Sappo-TZP-DZP-OPT.xyz
- XYZ-opt-geometries/CISPLATIN/cispla-B3LYP-ZORA-TZVP-TZVP-OPT.xyz
- XYZ-opt-geometries/CISPLATIN/cispla-B97-3c-def2-QZVP-OPT.xyz
- XYZ-opt-geometries/CISPLATIN/cispla-B97-3c-def2-TZVP-OPT.xyz
- XYZ-opt-geometries/CISPLATIN/cispla-B97-3c-DKH-TZVP-TZVP-OPT.xyz
- XYZ-opt-geometries/CISPLATIN/cispla-B97-3c-DKH-TZVPP-TZVP-OPT.xyz
- XYZ-opt-geometries/CISPLATIN/cispla-B97-3c-LANL2DZ-OPT.xyz
- XYZ-opt-geometries/CISPLATIN/cispla-B97-3c-LANL2TZ-def2-TZVP-OPT.xyz
- XYZ-opt-geometries/CISPLATIN/cispla-B97-3c-Sappo-DZP-DZP-OPT.xyz
- XYZ-opt-geometries/CISPLATIN/cispla-B97-3c-Sappo-QZP-DZP-OPT.xyz
- XYZ-opt-geometries/CISPLATIN/cispla-B97-3c-Sappo-TZP-DZP-OPT.xyz
- XYZ-opt-geometries/CISPLATIN/cispla-B97-3c-ZORA-TZVP-TZVP-OPT.xyz
- XYZ-opt-geometries/CISPLATIN/cispla-B97-3c-ZORA-TZVPP-TZVP-OPT.xyz
- XYZ-opt-geometries/CISPLATIN/cispla-CAM-B3LYP-def2-QZVP-OPT.xyz
- XYZ-opt-geometries/CISPLATIN/cispla-CAM-B3LYP-def2-TZVP-OPT.xyz
- XYZ-opt-geometries/CISPLATIN/cispla-CAM-B3LYP-DKH-TZVP-TZVP-OPT.xyz
- XYZ-opt-geometries/CISPLATIN/cispla-CAM-B3LYP-DKH-TZVPP-TZVP-OPT.xyz
- XYZ-opt-geometries/CISPLATIN/cispla-CAM-B3LYP-LANL2DZ-OPT.xyz
- XYZ-opt-geometries/CISPLATIN/cispla-CAM-B3LYP-LANL2TZ-def2-TZVP-OPT.xyz
- XYZ-opt-geometries/CISPLATIN/cispla-CAM-B3LYP-Sappo-DZP-DZP-OPT.xyz
- XYZ-opt-geometries/CISPLATIN/cispla-CAM-B3LYP-Sappo-QZP-DZP-OPT.xyz
- XYZ-opt-geometries/CISPLATIN/cispla-CAM-B3LYP-Sappo-TZP-DZP-OPT.xyz
- XYZ-opt-geometries/CISPLATIN/cispla-CAM-B3LYP-ZORA-TZVP-TZVP-OPT.xyz
- XYZ-opt-geometries/CISPLATIN/cispla-CAM-B3LYP-ZORA-TZVPP-TZVP-OPT.xyz
- XYZ-opt-geometries/CISPLATIN/cispla-DSD-BLYP-def2-QZVP-OPT.xyz
- XYZ-opt-geometries/CISPLATIN/cispla-DSD-BLYP-def2-TZVP-OPT.xyz
- XYZ-opt-geometries/CISPLATIN/cispla-DSD-BLYP-DKH-TZVP-TZVP-OPT.xyz
- XYZ-opt-geometries/CISPLATIN/cispla-DSD-BLYP-DKH-TZVPP-TZVP-OPT.xyz
- XYZ-opt-geometries/CISPLATIN/cispla-DSD-BLYP-LANL2DZ-OPT.xyz
- XYZ-opt-geometries/CISPLATIN/cispla-DSD-BLYP-LANL2TZ-def2-TZVP-OPT.xyz
- XYZ-opt-geometries/CISPLATIN/cispla-DSD-BLYP-Sappo-DZP-DZP.xyz
- XYZ-opt-geometries/CISPLATIN/cispla-DSD-BLYP-Sappo-QZP-DZP-OPT.xyz
- XYZ-opt-geometries/CISPLATIN/cispla-DSD-BLYP-Sappo-TZP-DZP-OPT.xyz
- XYZ-opt-geometries/CISPLATIN/cispla-DSD-BLYP-ZORA-TZVP-TZVP-OPT.xyz
- XYZ-opt-geometries/CISPLATIN/cispla-DSD-BLYP-ZORA-TZVPP-TZVP-OPT.xyz
- XYZ-opt-geometries/CISPLATIN/cispla-HF-def2-QZVP-OPT.xyz
- XYZ-opt-geometries/CISPLATIN/cispla-HF-def2-TZVP-OPT.xyz
- XYZ-opt-geometries/CISPLATIN/cispla-HF-DKH-TZVP-TZVP-OPT.xyz
- XYZ-opt-geometries/CISPLATIN/cispla-HF-DKH-TZVPP-TZVP-OPT.xyz
- XYZ-opt-geometries/CISPLATIN/cispla-HF-LANL2DZ-OPT.xyz
- XYZ-opt-geometries/CISPLATIN/cispla-HF-LANL2TZ-def2-TZVP-OPT.xyz
- XYZ-opt-geometries/CISPLATIN/cispla-HF-Sappo-QZP-DZP-OPT.xyz
- XYZ-opt-geometries/CISPLATIN/cispla-HF-Sappo-TZP-DZP-OPT.xyz
- XYZ-opt-geometries/CISPLATIN/cispla-HF-ZORA-TZVP-TZVP-OPT.xyz
- XYZ-opt-geometries/CISPLATIN/cispla-HF-ZORA-TZVPP-TZVP-OPT.xyz
- XYZ-opt-geometries/CISPLATIN/cispla-LC-BLYP-def2-QZVP-OPT.xyz
- XYZ-opt-geometries/CISPLATIN/cispla-LC-BLYP-def2-TZVP-OPT.xyz
- XYZ-opt-geometries/CISPLATIN/cispla-LC-BLYP-DKH-TZVP-TZVP-OPT.xyz
- XYZ-opt-geometries/CISPLATIN/cispla-LC-BLYP-DKH-TZVPP-TZVP-OPT.xyz
- XYZ-opt-geometries/CISPLATIN/cispla-LC-BLYP-LANL2DZ-OPT.xyz
- XYZ-opt-geometries/CISPLATIN/cispla-LC-BLYP-LANL2TZ-def2-TZVP-OPT.xyz
- XYZ-opt-geometries/CISPLATIN/cispla-LC-BLYP-Sappo-DZP-DZP-OPT.xyz
- XYZ-opt-geometries/CISPLATIN/cispla-LC-BLYP-Sappo-QZP-DZP-OPT.xyz
- XYZ-opt-geometries/CISPLATIN/cispla-LC-BLYP-Sappo-TZP-DZP-OPT.xyz
- XYZ-opt-geometries/CISPLATIN/cispla-LC-BLYP-ZORA-TZVP-TZVP-OPT.xyz
- XYZ-opt-geometries/CISPLATIN/cispla-LC-BLYP-ZORA-TZVPP-TZVP-OPT.xyz
- XYZ-opt-geometries/CISPLATIN/cispla-M06-def2-QZVP-OPT.xyz
- XYZ-opt-geometries/CISPLATIN/cispla-M06-def2-TZVP-OPT.xyz
- XYZ-opt-geometries/CISPLATIN/cispla-M06-DKH-TZVP-TZVP-OPT.xyz
- XYZ-opt-geometries/CISPLATIN/cispla-M06-DKH-TZVPP-TZVP-OPT.xyz
- XYZ-opt-geometries/CISPLATIN/cispla-M06-LANL2DZ-OPT.xyz
- XYZ-opt-geometries/CISPLATIN/cispla-M06-LANL2TZ-def2-TZVP-OPT.xyz
- XYZ-opt-geometries/CISPLATIN/cispla-M06-Sappo-DZP-DZP-OPT.xyz
- XYZ-opt-geometries/CISPLATIN/cispla-M06-Sappo-QZP-DZP-OPT.xyz
- XYZ-opt-geometries/CISPLATIN/cispla-M06-Sappo-TZP-DZP-OPT.xyz
- XYZ-opt-geometries/CISPLATIN/cispla-M06-ZORA-TZVP-TZVP-OPT.xyz
- XYZ-opt-geometries/CISPLATIN/cispla-M06-ZORA-TZVPP-TZVP-OPT.xyz
- XYZ-opt-geometries/CISPLATIN/cispla-M062X-def2-QZVP-OPT.xyz
- XYZ-opt-geometries/CISPLATIN/cispla-M062X-def2-TZVP-OPT.xyz
- XYZ-opt-geometries/CISPLATIN/cispla-M062X-DKH-TZVP-TZVP-OPT.xyz
- XYZ-opt-geometries/CISPLATIN/cispla-M062X-DKH-TZVPP-TZVP-OPT.xyz
- XYZ-opt-geometries/CISPLATIN/cispla-M062X-LANL2DZ-OPT.xyz
- XYZ-opt-geometries/CISPLATIN/cispla-M062X-LANL2TZ-def2-TZVP-OPT.xyz
- XYZ-opt-geometries/CISPLATIN/cispla-M062X-Sappo-DZP-DZP-OPT.xyz
- XYZ-opt-geometries/CISPLATIN/cispla-M062X-Sappo-QZP-DZP-OPT.xyz
- XYZ-opt-geometries/CISPLATIN/cispla-M062X-Sappo-TZP-DZP-OPT.xyz
- XYZ-opt-geometries/CISPLATIN/cispla-M062X-ZORA-TZVP-TZVP-OPT.xyz
- XYZ-opt-geometries/CISPLATIN/cispla-M062X-ZORA-TZVP-TZVPP-OPT.xyz
- XYZ-opt-geometries/CISPLATIN/cispla-M06L-def2-QZVP-OPT.xyz
- XYZ-opt-geometries/CISPLATIN/cispla-M06L-def2-TZVP-OPT.xyz
- XYZ-opt-geometries/CISPLATIN/cispla-M06L-DKH-TZVP-TZVP-OPT.xyz
- XYZ-opt-geometries/CISPLATIN/cispla-M06L-DKH-TZVPP-TZVP-OPT.xyz
- XYZ-opt-geometries/CISPLATIN/cispla-M06L-LANL2DZ-OPT.xyz
- XYZ-opt-geometries/CISPLATIN/cispla-M06L-LANL2TZ-def2-TZVP-OPT.xyz
- XYZ-opt-geometries/CISPLATIN/cispla-M06L-Sappo-DZP-DZP-OPT.xyz
- XYZ-opt-geometries/CISPLATIN/cispla-M06L-Sappo-QZP-DZP-OPT.xyz
- XYZ-opt-geometries/CISPLATIN/cispla-M06L-Sappo-TZP-DZP-OPT.xyz
- XYZ-opt-geometries/CISPLATIN/cispla-M06L-ZORA-TZVP-TZVP-OPT.xyz
- XYZ-opt-geometries/CISPLATIN/cispla-M06L-ZORA-TZVPP-TZVP-OPT.xyz
- XYZ-opt-geometries/CISPLATIN/cispla-mPW1PW-def2-QZVP-OPT.xyz
- XYZ-opt-geometries/CISPLATIN/cispla-mPW1PW-def2-TZVP-OPT.xyz
- XYZ-opt-geometries/CISPLATIN/cispla-mPW1PW-DKH-TZVP-TZVP-OPT.xyz
- XYZ-opt-geometries/CISPLATIN/cispla-mPW1PW-DKH-TZVPP-TZVP-OPT.xyz
- XYZ-opt-geometries/CISPLATIN/cispla-mPW1PW-LANL2DZ-OPT.xyz
- XYZ-opt-geometries/CISPLATIN/cispla-mPW1PW-LANL2TZ-def2-TZVP-OPT.xyz
- XYZ-opt-geometries/CISPLATIN/cispla-mPW1PW-Sappo-DZP-DZP-OPT.xyz
- XYZ-opt-geometries/CISPLATIN/cispla-mPW1PW-Sappo-QZP-DZP-OPT.xyz
- XYZ-opt-geometries/CISPLATIN/cispla-mPW1PW-Sappo-TZP-DZP-OPT.xyz
- XYZ-opt-geometries/CISPLATIN/cispla-mPW1PW-ZORA-TZVP-TZVP-OPT.xyz
- XYZ-opt-geometries/CISPLATIN/cispla-mPW1PW-ZORA-TZVPP-TZVP-OPT.xyz
- XYZ-opt-geometries/CISPLATIN/cispla-mPW2PLYP-def2-QZVP-OPT.xyz
- XYZ-opt-geometries/CISPLATIN/cispla-mPW2PLYP-def2-TZVP-OPT.xyz
- XYZ-opt-geometries/CISPLATIN/cispla-mPW2PLYP-DKH-TZVP-TZVP-OPT.xyz
- XYZ-opt-geometries/CISPLATIN/cispla-mPW2PLYP-DKH-TZVPP-TZVP-OPT.xyz
- XYZ-opt-geometries/CISPLATIN/cispla-mPW2PLYP-LANL2DZ-OPT.xyz
- XYZ-opt-geometries/CISPLATIN/cispla-mPW2PLYP-LANL2TZ-def2-TZVP-OPT.xyz
- XYZ-opt-geometries/CISPLATIN/cispla-mPW2PLYP-Sappo-DZP-DZP-OPT.xyz
- XYZ-opt-geometries/CISPLATIN/cispla-mPW2PLYP-Sappo-QZP-DZP-OPT.xyz
- XYZ-opt-geometries/CISPLATIN/cispla-mPW2PLYP-Sappo-TZP-DZP-OPT.xyz
- XYZ-opt-geometries/CISPLATIN/cispla-mPW2PLYP-ZORA-TZVP-TZVP-OPT.xyz
- XYZ-opt-geometries/CISPLATIN/cispla-mPW2PLYP-ZORA-TZVPP-TZVP-OPT.xyz
- XYZ-opt-geometries/CISPLATIN/cispla-PBE-QIDH-def2-QZVP-OPT.xyz
- XYZ-opt-geometries/CISPLATIN/cispla-PBE-QIDH-def2-TZVP-OPT.xyz
- XYZ-opt-geometries/CISPLATIN/cispla-PBE-QIDH-DKH-TZVPP-TZVP-OPT.xyz
- XYZ-opt-geometries/CISPLATIN/cispla-PBE-QIDH-LANL2DZ-OPT.xyz
- XYZ-opt-geometries/CISPLATIN/cispla-PBE-QIDH-LANL2TZ-def2-TZVP-OPT.xyz
- XYZ-opt-geometries/CISPLATIN/cispla-PBE-QIDH-Sappo-DZP-DZP-OPT.xyz
- XYZ-opt-geometries/CISPLATIN/cispla-PBE-QIDH-Sappo-QZP-DZP-OPT.xyz
- XYZ-opt-geometries/CISPLATIN/cispla-PBE-QIDH-Sappo-TZP-DZP-OPT.xyz
- XYZ-opt-geometries/CISPLATIN/cispla-PBE-QIDH-ZORA-TZVP-TZVP-OPT.xyz
- XYZ-opt-geometries/CISPLATIN/cispla-PBE-QIDH-ZORA-TZVPP-TZVP-OPT.xyz
- XYZ-opt-geometries/CISPLATIN/cispla-PBE0-def2-QZVP-OPT.xyz
- XYZ-opt-geometries/CISPLATIN/cispla-PBE0-def2-TZVP-OPT.xyz
- XYZ-opt-geometries/CISPLATIN/cispla-PBE0-DH-def2-QZVP-OPT.xyz
- XYZ-opt-geometries/CISPLATIN/cispla-PBE0-DH-def2-TZVP-OPT.xyz
- XYZ-opt-geometries/CISPLATIN/cispla-PBE0-DH-DKH-TZVP-TZVP-OPT.xyz
- XYZ-opt-geometries/CISPLATIN/cispla-PBE0-DH-DKH-TZVPP-TZVP-OPT.xyz
- XYZ-opt-geometries/CISPLATIN/cispla-PBE0-DH-LANL2DZ-OPT.xyz
- XYZ-opt-geometries/CISPLATIN/cispla-PBE0-DH-LANL2TZ-def2-TZVP-OPT.xyz
- XYZ-opt-geometries/CISPLATIN/cispla-PBE0-DH-Sappo-DZP-DZP-OPT.xyz
- XYZ-opt-geometries/CISPLATIN/cispla-PBE0-DH-Sappo-QZP-DZP-OPT.xyz
- XYZ-opt-geometries/CISPLATIN/cispla-PBE0-DH-Sappo-TZP-DZP-OPT.xyz
- XYZ-opt-geometries/CISPLATIN/cispla-PBE0-DH-ZORA-TZVP-TZVP-OPT.xyz
- XYZ-opt-geometries/CISPLATIN/cispla-PBE0-DH-ZORA-TZVPP-TZVP-OPT.xyz
- XYZ-opt-geometries/CISPLATIN/cispla-PBE0-DKH-TZVP-TZVP-OPT.xyz
- XYZ-opt-geometries/CISPLATIN/cispla-PBE0-DKH-TZVPP-TZVP-OPT.xyz
- XYZ-opt-geometries/CISPLATIN/cispla-PBE0-LANL2DZ-OPT.xyz
- XYZ-opt-geometries/CISPLATIN/cispla-PBE0-LANL2TZ-def2-TZVP-OPT.xyz
- XYZ-opt-geometries/CISPLATIN/cispla-PBE0-Sappo-DZP-DZP-OPT.xyz
- XYZ-opt-geometries/CISPLATIN/cispla-PBE0-Sappo-QZP-DZP-OPT.xyz
- XYZ-opt-geometries/CISPLATIN/cispla-PBE0-Sappo-TZP-DZP-OPT.xyz
- XYZ-opt-geometries/CISPLATIN/cispla-PBE0-ZORA-TZVP-TZVP-OPT.xyz
- XYZ-opt-geometries/CISPLATIN/cispla-PBE0-ZORA-TZVPP-TZVP-OPT.xyz
- XYZ-opt-geometries/CISPLATIN/cispla-RI-SCS-MP2-def2-TZVP-OPT.xyz
- XYZ-opt-geometries/CISPLATIN/cispla-RI-SCS-MP2-DKH-TZVP-TZVP-OPT.xyz
- XYZ-opt-geometries/CISPLATIN/cispla-RI-SCS-MP2-DKH-TZVPP-TZVP-OPT.xyz
- XYZ-opt-geometries/CISPLATIN/cispla-RI-SCS-MP2-LANL2DZ-OPT.xyz
- XYZ-opt-geometries/CISPLATIN/cispla-RI-SCS-MP2-LANL2TZ-def2-TZVP-OPT.xyz
- XYZ-opt-geometries/CISPLATIN/cispla-RI-SCS-MP2-Sappo-DZP-DZP-OPT.xyz
- XYZ-opt-geometries/CISPLATIN/cispla-RI-SCS-MP2-Sappo-QZP-DZP-OPT.xyz
- XYZ-opt-geometries/CISPLATIN/cispla-RI-SCS-MP2-Sappo-TZP-DZP-OPT.xyz
- XYZ-opt-geometries/CISPLATIN/cispla-RI-SCS-MP2-ZORA-TZVP-TZVP-OPT.xyz
- XYZ-opt-geometries/CISPLATIN/cispla-RI-SCS-MP2-ZORA-TZVPP-TZVP-OPT.xyz
- XYZ-opt-geometries/CISPLATIN/cispla-TPSSh-def2-QZVP-OPT.xyz
- XYZ-opt-geometries/CISPLATIN/cispla-TPSSh-def2-TZVP-OPT.xyz
- XYZ-opt-geometries/CISPLATIN/cispla-TPSSh-DKH-TZVP-TZVP-OPT.xyz
- XYZ-opt-geometries/CISPLATIN/cispla-TPSSh-DKH-TZVPP-TZVP-OPT.xyz
- XYZ-opt-geometries/CISPLATIN/cispla-TPSSh-LANL2DZ-OPT.xyz
- XYZ-opt-geometries/CISPLATIN/cispla-TPSSh-LANL2TZ-def2-TZVP-OPT.xyz
- XYZ-opt-geometries/CISPLATIN/cispla-TPSSh-Sappo-DZP-DZP-OPT.xyz
- XYZ-opt-geometries/CISPLATIN/cispla-TPSSh-Sappo-QZP-DZP-OPT.xyz
- XYZ-opt-geometries/CISPLATIN/cispla-TPSSh-Sappo-TZP-DZP-OPT.xyz
- XYZ-opt-geometries/CISPLATIN/cispla-TPSSh-ZORA-TZVP-TZVP-OPT.xyz
- XYZ-opt-geometries/CISPLATIN/cispla-TPSSh-ZORA-TZVPP-TZVP-OPT.xyz
- XYZ-opt-geometries/CISPLATIN/cispla-wB97X-D3BJ-def2-QZVP-OPT.xyz
- XYZ-opt-geometries/CISPLATIN/cispla-wB97X-D3BJ-def2-TZVP-OPT.xyz
- XYZ-opt-geometries/CISPLATIN/cispla-wB97X-D3BJ-DKH-TZVP-TZVP-OPT.xyz
- XYZ-opt-geometries/CISPLATIN/cispla-wB97X-D3BJ-DKH-TZVPP-TZVP-OPT.xyz
- XYZ-opt-geometries/CISPLATIN/cispla-wB97X-D3BJ-LANL2DZ-OPT.xyz
- XYZ-opt-geometries/CISPLATIN/cispla-wB97X-D3BJ-LANL2TZ-def2-TZVP-OPT.xyz
- XYZ-opt-geometries/CISPLATIN/cispla-wB97X-D3BJ-Sappo-DZP-DZP-OPT.xyz
- XYZ-opt-geometries/CISPLATIN/cispla-wB97X-D3BJ-Sappo-QZP-DZP-OPT.xyz
- XYZ-opt-geometries/CISPLATIN/cispla-wB97X-D3BJ-Sappo-TZP-DZP-OPT.xyz
- XYZ-opt-geometries/CISPLATIN/cispla-wB97X-D3BJ-ZORA-TZVP-TZVP-OPT.xyz
- XYZ-opt-geometries/CISPLATIN/cispla-wB97X-D3BJ-ZORA-TZVPP-TZVP-OPT.xyz
- XYZ-opt-geometries/PtCl/
- XYZ-opt-geometries/PtCl/Pt-Cl-B2PLYP-def2-QZVP-OPT.xyz
- XYZ-opt-geometries/PtCl/Pt-Cl-B2PLYP-def2-TZVP-OPT.xyz
- XYZ-opt-geometries/PtCl/Pt-Cl-B2PLYP-DKH-TZVP-TZVP-OPT.xyz
- XYZ-opt-geometries/PtCl/Pt-Cl-B2PLYP-DKH-TZVPP-TZVP-OPT.xyz
- XYZ-opt-geometries/PtCl/Pt-Cl-B2PLYP-LANL2DZ-OPT.xyz
- XYZ-opt-geometries/PtCl/Pt-Cl-B2PLYP-LANL2TZ-def2-TZVP-OPT.xyz
- XYZ-opt-geometries/PtCl/Pt-Cl-B2PLYP-Sappo-DZP-DZP-OPT.xyz
- XYZ-opt-geometries/PtCl/Pt-Cl-B2PLYP-Sappo-QZP-DZP-OPT.xyz
- XYZ-opt-geometries/PtCl/Pt-Cl-B2PLYP-Sappo-TZP-DZP-OPT.xyz
- XYZ-opt-geometries/PtCl/Pt-Cl-B2PLYP-ZORA-TZVP-TZVP-OPT.xyz
- XYZ-opt-geometries/PtCl/Pt-Cl-B2PLYP-ZORA-TZVPP-TZVP-OPT.xyz
- XYZ-opt-geometries/PtCl/Pt-Cl-B3LYP-def2-QZVP-OPT.xyz
- XYZ-opt-geometries/PtCl/Pt-Cl-B3LYP-def2-TZVP-OPT.xyz
- XYZ-opt-geometries/PtCl/Pt-Cl-B3LYP-DKH-TZVP-TZVP-OPT.xyz
- XYZ-opt-geometries/PtCl/Pt-Cl-B3LYP-DKH-TZVPP-TZVP-OPT.xyz
- XYZ-opt-geometries/PtCl/Pt-Cl-B3LYP-LANL2DZ-OPT.xyz
- XYZ-opt-geometries/PtCl/Pt-Cl-B3LYP-LANL2TZ-def2-TZVP-OPT.xyz
- XYZ-opt-geometries/PtCl/Pt-Cl-B3LYP-Sappo-DZP-DZP-OPT.xyz
- XYZ-opt-geometries/PtCl/Pt-Cl-B3LYP-Sappo-QZP-DZP-OPT.xyz
- XYZ-opt-geometries/PtCl/Pt-Cl-B3LYP-Sappo-TZP-DZP-OPT.xyz
- XYZ-opt-geometries/PtCl/Pt-Cl-B3LYP-ZORA-TZVP-TZVP-OPT.xyz
- XYZ-opt-geometries/PtCl/Pt-Cl-B3LYP-ZORA-TZVPP-TZVP-OPT.xyz
- XYZ-opt-geometries/PtCl/Pt-Cl-B97-3c-def2-QZVP-OPT.xyz
- XYZ-opt-geometries/PtCl/Pt-Cl-B97-3c-def2-TZVP-OPT.xyz
- XYZ-opt-geometries/PtCl/Pt-Cl-B97-3c-DKH-TZVP-TZVP-OPT.xyz
- XYZ-opt-geometries/PtCl/Pt-Cl-B97-3c-DKH-TZVPP-TZVP-OPT.xyz
- XYZ-opt-geometries/PtCl/Pt-Cl-B97-3c-LANL2DZ-OPT.xyz
- XYZ-opt-geometries/PtCl/Pt-Cl-B97-3c-Sappo-DZP-DZP-OPT.xyz
- XYZ-opt-geometries/PtCl/Pt-Cl-B97-3c-Sappo-QZP-DZP-OPT.xyz
- XYZ-opt-geometries/PtCl/Pt-Cl-B97-3c-ZORA-TZVPP-TZVP-OPT.xyz
- XYZ-opt-geometries/PtCl/Pt-Cl-CAM-B3LYP-def2-QZVP-OPT.xyz
- XYZ-opt-geometries/PtCl/Pt-Cl-CAM-B3LYP-def2-TZVP-OPT.xyz
- XYZ-opt-geometries/PtCl/Pt-Cl-CAM-B3LYP-DKH-TZVP-TZVP-OPT.xyz
- XYZ-opt-geometries/PtCl/Pt-Cl-CAM-B3LYP-DKH-TZVPP-TZVP-OPT.xyz
- XYZ-opt-geometries/PtCl/Pt-Cl-CAM-B3LYP-LANL2DZ-OPT.xyz
- XYZ-opt-geometries/PtCl/Pt-Cl-CAM-B3LYP-LANL2TZ-def2-TZVP-OPT.xyz
- XYZ-opt-geometries/PtCl/Pt-Cl-CAM-B3LYP-Sappo-DZP-DZP-OPT.xyz
- XYZ-opt-geometries/PtCl/Pt-Cl-CAM-B3LYP-Sappo-QZP-DZP-OPT.xyz
- XYZ-opt-geometries/PtCl/Pt-Cl-CAM-B3LYP-Sappo-TZP-DZP-OPT.xyz
- XYZ-opt-geometries/PtCl/Pt-Cl-CAM-B3LYP-ZORA-TZVP-TZVP-OPT.xyz
- XYZ-opt-geometries/PtCl/Pt-Cl-CAM-B3LYP-ZORA-TZVPP-TZVP-OPT.xyz
- XYZ-opt-geometries/PtCl/Pt-Cl-DSD-BLYP-def2-QZVP-OPT.xyz
- XYZ-opt-geometries/PtCl/Pt-Cl-DSD-BLYP-def2-TZVP-OPT.xyz
- XYZ-opt-geometries/PtCl/Pt-Cl-DSD-BLYP-DKH-TZVP-TZVP-OPT.xyz
- XYZ-opt-geometries/PtCl/Pt-Cl-DSD-BLYP-DKH-TZVPP-TZVP-OPT.xyz
- XYZ-opt-geometries/PtCl/Pt-Cl-DSD-BLYP-LANL2DZ-OPT.xyz
- XYZ-opt-geometries/PtCl/Pt-Cl-DSD-BLYP-LANL2TZ-def2-TZVP-OPT.xyz
- XYZ-opt-geometries/PtCl/Pt-Cl-DSD-BLYP-Sappo-DZP-DZP-OPT.xyz
- XYZ-opt-geometries/PtCl/Pt-Cl-DSD-BLYP-Sappo-QZP-DZP-OPT.xyz
- XYZ-opt-geometries/PtCl/Pt-Cl-DSD-BLYP-Sappo-TZP-DZP-OPT.xyz
- XYZ-opt-geometries/PtCl/Pt-Cl-DSD-BLYP-ZORA-TZVP-TZVP-OPT.xyz
- XYZ-opt-geometries/PtCl/Pt-Cl-DSD-BLYP-ZORA-TZVPP-TZVP-OPT.xyz
- XYZ-opt-geometries/PtCl/Pt-Cl-HF-def2-QZVP-OPT.xyz
- XYZ-opt-geometries/PtCl/Pt-Cl-HF-def2-TZVP-OPT.xyz
- XYZ-opt-geometries/PtCl/Pt-Cl-HF-DKH-TZVP-TZVP-OPT.xyz
- XYZ-opt-geometries/PtCl/Pt-Cl-HF-DKH-TZVPP-TZVP-OPT.xyz
- XYZ-opt-geometries/PtCl/Pt-Cl-HF-LANL2DZ-OPT.xyz
- XYZ-opt-geometries/PtCl/Pt-Cl-HF-LANL2TZ-def2-TZVP-OPT.xyz
- XYZ-opt-geometries/PtCl/Pt-Cl-HF-Sappo-DZP-DZP-OPT.xyz
- XYZ-opt-geometries/PtCl/Pt-Cl-HF-Sappo-QZP-DZP-OPT.xyz
- XYZ-opt-geometries/PtCl/Pt-Cl-HF-Sappo-TZP-DZP-OPT.xyz
- XYZ-opt-geometries/PtCl/Pt-Cl-HF-ZORA-TZVP-TZVP-OPT.xyz
- XYZ-opt-geometries/PtCl/Pt-Cl-HF-ZORA-TZVPP-TZVP-OPT.xyz
- XYZ-opt-geometries/PtCl/Pt-Cl-LC-BLYP-def2-QZVP-OPT.xyz
- XYZ-opt-geometries/PtCl/Pt-Cl-LC-BLYP-def2-TZVP-OPT.xyz
- XYZ-opt-geometries/PtCl/Pt-Cl-LC-BLYP-DKH-TZVP-TZVP-OPT.xyz
- XYZ-opt-geometries/PtCl/Pt-Cl-LC-BLYP-DKH-TZVPP-TZVP-OPT.xyz
- XYZ-opt-geometries/PtCl/Pt-Cl-LC-BLYP-LANL2DZ-OPT.xyz
- XYZ-opt-geometries/PtCl/Pt-Cl-LC-BLYP-LANL2TZ-def2-TZVP-OPT.xyz
- XYZ-opt-geometries/PtCl/Pt-Cl-LC-BLYP-Sappo-DZP-DZP-OPT.xyz
- XYZ-opt-geometries/PtCl/Pt-Cl-LC-BLYP-Sappo-QZP-DZP-OPT.xyz
- XYZ-opt-geometries/PtCl/Pt-Cl-LC-BLYP-Sappo-TZP-DZP-OPT.xyz
- XYZ-opt-geometries/PtCl/Pt-Cl-LC-BLYP-ZORA-TZVP-TZVP-OPT.xyz
- XYZ-opt-geometries/PtCl/Pt-Cl-LC-BLYP-ZORA-TZVPP-TZVP-OPT.xyz
- XYZ-opt-geometries/PtCl/Pt-Cl-M06-def2-QZVP-OPT.xyz
- XYZ-opt-geometries/PtCl/Pt-Cl-M06-def2-TZVP-OPT.xyz
- XYZ-opt-geometries/PtCl/Pt-Cl-M06-DKH-TZVP-TZVP-OPT.xyz
- XYZ-opt-geometries/PtCl/Pt-Cl-M06-DKH-TZVPP-TZVP-OPT.xyz
- XYZ-opt-geometries/PtCl/Pt-Cl-M06-LANL2DZ-OPT.xyz
- XYZ-opt-geometries/PtCl/Pt-Cl-M06-Sappo-DZP-DZP-OPT.xyz
- XYZ-opt-geometries/PtCl/Pt-Cl-M06-Sappo-QZP-DZP-OPT.xyz
- XYZ-opt-geometries/PtCl/Pt-Cl-M06-Sappo-TZP-DZP-OPT.xyz
- XYZ-opt-geometries/PtCl/Pt-Cl-M06-ZORA-TZVP-TZVP-OPT.xyz
- XYZ-opt-geometries/PtCl/Pt-Cl-M06-ZORA-TZVPP-TZVP-OPT.xyz
- XYZ-opt-geometries/PtCl/Pt-Cl-M062X-def2-QZVP-OPT.xyz
- XYZ-opt-geometries/PtCl/Pt-Cl-M062X-def2-TZVP-OPT.xyz
- XYZ-opt-geometries/PtCl/Pt-Cl-M062X-DKH-TZVP-TZVP-OPT.xyz
- XYZ-opt-geometries/PtCl/Pt-Cl-M062X-DKH-TZVPP-TZVP-OPT.xyz
- XYZ-opt-geometries/PtCl/Pt-Cl-M062X-LANL2DZ-OPT.xyz
- XYZ-opt-geometries/PtCl/Pt-Cl-M062X-LANL2TZ-def2-TZVP-OPT.xyz
- XYZ-opt-geometries/PtCl/Pt-Cl-M062X-Sappo-DZP-DZP-OPT.xyz
- XYZ-opt-geometries/PtCl/Pt-Cl-M062X-Sappo-QZP-DZP-OPT.xyz
- XYZ-opt-geometries/PtCl/Pt-Cl-M062X-Sappo-TZP-DZP-OPT.xyz
- XYZ-opt-geometries/PtCl/Pt-Cl-M062X-ZORA-TZVP-TZVP-OPT.xyz
- XYZ-opt-geometries/PtCl/Pt-Cl-M062X-ZORA-TZVPP-TZVP-OPT.xyz
- XYZ-opt-geometries/PtCl/Pt-Cl-M06L-def2-QZVP-OPT.xyz
- XYZ-opt-geometries/PtCl/Pt-Cl-M06L-def2-TZVP-OPT.xyz
- XYZ-opt-geometries/PtCl/Pt-Cl-M06L-DKH-TZVPP-TZVP-OPT.xyz
- XYZ-opt-geometries/PtCl/Pt-Cl-M06L-LANL2DZ-OPT.xyz
- XYZ-opt-geometries/PtCl/Pt-Cl-M06L-LANL2TZ-def2-TZVP-OPT.xyz
- XYZ-opt-geometries/PtCl/Pt-Cl-M06L-Sappo-DZP-DZP-OPT.xyz
- XYZ-opt-geometries/PtCl/Pt-Cl-M06L-Sappo-QZP-DZP-OPT.xyz
- XYZ-opt-geometries/PtCl/Pt-Cl-M06L-Sappo-TZP-DZP-OPT.xyz
- XYZ-opt-geometries/PtCl/Pt-Cl-M06L-ZORA-TZVPP-TZVP-OPT.xyz
[truncated: 617 more entries]
