# Supplementary material for: Methodological Approach Based on Structural Parameters, Vibrational Frequencies, and MMFF94 Bond Charge Increments for Platinum-Based Compounds
Source: ACS Omega. 2025 Feb 20;10(8):8314–35. doi: 10.1021/acsomega.4c10141 (PMC11886664; doi:10.1021/acsomega.4c10141)
Supplement: Supplementary file 2 — ao4c10141_si_002.zip [file ao4c10141_si_002.zip › XYZ-opt-geometries/CISPLATIN/cispla-B2PLYP-def2-QZVP-OPT.xyz]

11
Coordinates from ORCA-job cispla3-B2PLYP-def2-QZVP-OPT
  Pt  -3.34339189903002      0.27450858449284      0.11218683323056
  Cl  -1.94477592617195      2.07517440077451      0.24713148943813
  Cl  -1.69307929909760     -1.29986204315736      0.23295189262034
  N   -4.81255335755058      1.74723792542145      0.00210696878774
  N   -4.58094724920959     -1.39746955146995     -0.00453991030392
  H   -5.34350119410241      1.74662622509365     -0.86012487518089
  H   -4.26128075262918      2.60542649146960      0.03945895004232
  H   -3.91227112194162     -2.16690005883590      0.04510559701870
  H   -5.09496974145121     -1.47803674825658     -0.87326367685580
  H   -5.45912739571965      1.75080549663443      0.78140615608228
  H   -5.23076206309615     -1.49029072216670      0.76653057512054
