# Supplementary material for: Methodological Approach Based on Structural Parameters, Vibrational Frequencies, and MMFF94 Bond Charge Increments for Platinum-Based Compounds
Source: ACS Omega. 2025 Feb 20;10(8):8314–35. doi: 10.1021/acsomega.4c10141 (PMC11886664; doi:10.1021/acsomega.4c10141)
Supplement: Supplementary file 2 — ao4c10141_si_002.zip [file ao4c10141_si_002.zip › XYZ-opt-geometries/CISPLATIN/cispla-B2PLYP-DKH-TZVP-TZVP-OPT.xyz]

11
Coordinates from ORCA-job cispla10-B2PLYP-DKH-def2-TZVP-OPT
  Pt  -3.41362004317880      0.26972085730674      0.10669905122015
  Cl  -1.99824589396923      2.07005207096773      0.23745475063302
  Cl  -1.74887753440691     -1.30266286678255      0.23713711122857
  N   -4.78664409384093      1.68823285905724     -0.03018616019363
  N   -4.56950599063095     -1.33551552642457      0.03013505933622
  H   -5.04201580136238      1.83334283978389     -1.00441313702082
  H   -4.28929080519727      2.53198628893742      0.27064447617905
  H   -3.91507693761142     -2.09257933122938     -0.18882412210954
  H   -5.33152645771273     -1.34685508122397     -0.64091248815670
  H   -5.63595139559988      1.58733679466840      0.51717832348234
  H   -4.94590504648945     -1.53583890506096      0.95403713540134
