# Supplementary material for: Methodological Approach Based on Structural Parameters, Vibrational Frequencies, and MMFF94 Bond Charge Increments for Platinum-Based Compounds
Source: ACS Omega. 2025 Feb 20;10(8):8314–35. doi: 10.1021/acsomega.4c10141 (PMC11886664; doi:10.1021/acsomega.4c10141)
Supplement: Supplementary file 2 — ao4c10141_si_002.zip [file ao4c10141_si_002.zip › XYZ-opt-geometries/CISPLATIN/cispla-B2PLYP-DKH-TZVPP-TZVP-OPT.xyz]

11
Coordinates from ORCA-job cispla-B2PLYP-DKH-def2-TZVP-OPT
  Pt  -3.41866361436365      0.26922401574037      0.10567286626019
  Cl  -2.00411452122500      2.06747386299595      0.23424891292481
  Cl  -1.75487482909345     -1.30080990289154      0.23480360001263
  N   -4.78412644859406      1.68275711722487     -0.03139347901223
  N   -4.56817414650925     -1.32991688220315      0.03294914716203
  H   -5.02349777888696      1.83775459712016     -1.00839963216019
  H   -4.29216516125799      2.52484554409760      0.28321508025191
  H   -3.91623006380991     -2.08664901842115     -0.19548085270363
  H   -5.33923287035392     -1.34112364122417     -0.62787152259454
  H   -5.64303682101753      1.57838612073078      0.50029338819217
  H   -4.93254374488824     -1.53472181316974      0.96091249166685
