# Supplementary material for: Methodological Approach Based on Structural Parameters, Vibrational Frequencies, and MMFF94 Bond Charge Increments for Platinum-Based Compounds
Source: ACS Omega. 2025 Feb 20;10(8):8314–35. doi: 10.1021/acsomega.4c10141 (PMC11886664; doi:10.1021/acsomega.4c10141)
Supplement: Supplementary file 2 — ao4c10141_si_002.zip [file ao4c10141_si_002.zip › XYZ-opt-geometries/CISPLATIN/cispla-B2PLYP-LANL2DZ-OPT.xyz]

11
Coordinates from ORCA-job cispla3-B2PLYP-LANL2DZ-OPT
  Pt  -3.35144700874527      0.27433227363885      0.11014192752593
  Cl  -1.88896419227074      2.18274901602109      0.24445904189401
  Cl  -1.62391623594833     -1.39861613207164      0.23638866721314
  N   -4.83965087630146      1.77381537155709      0.00059349604128
  N   -4.60299837319753     -1.42743982060674     -0.00466437934917
  H   -5.35131485278272      1.75457493724320     -0.88491087992755
  H   -4.26197121371132      2.62656623635866      0.05434418180954
  H   -3.90645022483269     -2.18617442365064      0.04920796352181
  H   -5.11020642482837     -1.48272446109791     -0.89120557655817
  H   -5.48861539294339      1.74231996341103      0.79059500704408
  H   -5.25112520443815     -1.49218296080298      0.78400055078509
