# Supplementary material for: Methodological Approach Based on Structural Parameters, Vibrational Frequencies, and MMFF94 Bond Charge Increments for Platinum-Based Compounds
Source: ACS Omega. 2025 Feb 20;10(8):8314–35. doi: 10.1021/acsomega.4c10141 (PMC11886664; doi:10.1021/acsomega.4c10141)
Supplement: Supplementary file 2 — ao4c10141_si_002.zip [file ao4c10141_si_002.zip › XYZ-opt-geometries/CISPLATIN/cispla-B2PLYP-LANL2TZ-def2-TZVP-OPT.xyz]

11
Coordinates from ORCA-job cispla2-B2PLYP-LANL2TZ-OPT
  Pt  -3.34336565311009      0.27491191498247      0.11079007620246
  Cl  -1.93470032055013      2.08107670189476      0.23679297389896
  Cl  -1.68394728450365     -1.30353458499784      0.23720862353725
  N   -4.81561118531704      1.75192308615868      0.00341643322986
  N   -4.58278340105219     -1.40264324162802     -0.00418145978614
  H   -5.34173798866063      1.75952187165999     -0.86454973068015
  H   -4.26320643374196      2.61157522782116      0.05086648577844
  H   -3.91122124093235     -2.17232089573075      0.05032187426122
  H   -5.09324610073897     -1.48821731755372     -0.87732666246381
  H   -5.46930004142918      1.75132381519067      0.77989919518576
  H   -5.23754034996375     -1.49639657779741      0.76571219083617
