# Supplementary material for: Methodological Approach Based on Structural Parameters, Vibrational Frequencies, and MMFF94 Bond Charge Increments for Platinum-Based Compounds
Source: ACS Omega. 2025 Feb 20;10(8):8314–35. doi: 10.1021/acsomega.4c10141 (PMC11886664; doi:10.1021/acsomega.4c10141)
Supplement: Supplementary file 2 — ao4c10141_si_002.zip [file ao4c10141_si_002.zip › XYZ-opt-geometries/CISPLATIN/cispla-B2PLYP-Sappo-DZP-DZP-OPT.xyz]

11
Coordinates from ORCA-job cispla1-B2PLYP-Sapporo-DZP-2012-OPT
  Pt  -3.33937246161913      0.27497880144554      0.11182824302914
  Cl  -1.93319227639502      2.09273237355428      0.24033038460078
  Cl  -1.67980463204509     -1.31456279876119      0.23668321107789
  N   -4.80963879576084      1.73595902535071      0.00257450411170
  N   -4.57913435609521     -1.38614524240734     -0.00317618629041
  H   -5.34502101311378      1.75033121006192     -0.86675438807489
  H   -4.26523749631622      2.60808621368511      0.04697393210266
  H   -3.91435649212445     -2.16976128217521      0.04945972855525
  H   -5.09899314800434     -1.48103545904301     -0.87683183772856
  H   -5.47191428906066      1.74617262770995      0.77959435147652
  H   -5.23999503946521     -1.48953546942076      0.76826805713992
