# Supplementary material for: Methodological Approach Based on Structural Parameters, Vibrational Frequencies, and MMFF94 Bond Charge Increments for Platinum-Based Compounds
Source: ACS Omega. 2025 Feb 20;10(8):8314–35. doi: 10.1021/acsomega.4c10141 (PMC11886664; doi:10.1021/acsomega.4c10141)
Supplement: Supplementary file 2 — ao4c10141_si_002.zip [file ao4c10141_si_002.zip › XYZ-opt-geometries/CISPLATIN/cispla-B2PLYP-Sappo-QZP-DZP-OPT.xyz]

11
Coordinates from ORCA-job cispla5-B2PLYP-Sapporo-DZP-2012-OPT
  Pt  -3.34279424349488      0.27450877095684      0.11128249887666
  Cl  -1.94087938695006      2.07924741250199      0.24080259900823
  Cl  -1.68908493447375     -1.30311243551034      0.23368701337736
  N   -4.80499740688006      1.72622585198309      0.00461999140014
  N   -4.57624795113100     -1.37570071310805     -0.00438299419121
  H   -5.34113513527442      1.73739846814861     -0.86370816337616
  H   -4.26571739171995      2.60078263115621      0.04852584940161
  H   -3.91659715306249     -2.16270681824290      0.04933103004851
  H   -5.09445914853935     -1.46648645546048     -0.87886286763790
  H   -5.46582697290058      1.73188195569812      0.78225381380464
  H   -5.23892027557343     -1.47481866812310      0.76540122928812
