# Supplementary material for: Methodological Approach Based on Structural Parameters, Vibrational Frequencies, and MMFF94 Bond Charge Increments for Platinum-Based Compounds
Source: ACS Omega. 2025 Feb 20;10(8):8314–35. doi: 10.1021/acsomega.4c10141 (PMC11886664; doi:10.1021/acsomega.4c10141)
Supplement: Supplementary file 2 — ao4c10141_si_002.zip [file ao4c10141_si_002.zip › XYZ-opt-geometries/CISPLATIN/cispla-B2PLYP-Sappo-TZP-DZP-OPT.xyz]

11
Coordinates from ORCA-job cispla4-B2PLYP-Sapporo-DZP-2012-OPT
  Pt  -3.34102020144170      0.27470790271079      0.11165761181678
  Cl  -1.93840130363413      2.08133334878084      0.24094092699694
  Cl  -1.68659119803276     -1.30482535841369      0.23413358431989
  N   -4.80684747174775      1.72995413056361      0.00427666233320
  N   -4.57651371569390     -1.37958714476306     -0.00420527431134
  H   -5.34392320640374      1.74209575788315     -0.86369033061540
  H   -4.26610993066472      2.60381668324754      0.04759067976421
  H   -3.91534831037000     -2.16546112421655      0.04992166384680
  H   -5.09441615328794     -1.47197611944838     -0.87893675863706
  H   -5.46767675272779      1.73747490304386      0.78217553168934
  H   -5.23981175599554     -1.48031297938810      0.76508570279665
