# Supplementary material for: Methodological Approach Based on Structural Parameters, Vibrational Frequencies, and MMFF94 Bond Charge Increments for Platinum-Based Compounds
Source: ACS Omega. 2025 Feb 20;10(8):8314–35. doi: 10.1021/acsomega.4c10141 (PMC11886664; doi:10.1021/acsomega.4c10141)
Supplement: Supplementary file 2 — ao4c10141_si_002.zip [file ao4c10141_si_002.zip › XYZ-opt-geometries/CISPLATIN/cispla-B2PLYP-ZORA-TZVP-TZVP-OPT.xyz]

11
Coordinates from ORCA-job cispla6-B2PLYP-ZORA-def2-TZVP-OPT
  Pt  -3.34363030694478      0.27443701446571      0.11222894221314
  Cl  -1.93761609422636      2.06885406490389      0.23307781447530
  Cl  -1.69062185506646     -1.29370405182782      0.24973761798340
  N   -4.81355530743133      1.74600116858540      0.00371571240639
  N   -4.58181280828280     -1.39615202760857     -0.00703865991384
  H   -5.34393648448195      1.75036018189839     -0.86165943682217
  H   -4.26157982105936      2.60598811961630      0.04722094961952
  H   -3.91090064177348     -2.16694040094102      0.03478675118908
  H   -5.10124572189360     -1.47171885749565     -0.87577579254419
  H   -5.46293682732843      1.74461290105628      0.78382428900179
  H   -5.22882413151141     -1.49451811265292      0.76883181239158
