# Supplementary material for: Methodological Approach Based on Structural Parameters, Vibrational Frequencies, and MMFF94 Bond Charge Increments for Platinum-Based Compounds
Source: ACS Omega. 2025 Feb 20;10(8):8314–35. doi: 10.1021/acsomega.4c10141 (PMC11886664; doi:10.1021/acsomega.4c10141)
Supplement: Supplementary file 2 — ao4c10141_si_002.zip [file ao4c10141_si_002.zip › XYZ-opt-geometries/CISPLATIN/cispla-B2PLYP-ZORA-TZVPP-TZVP-OPT.xyz]

11
Coordinates from ORCA-job cispla7-B2PLYP-ZORA-def2-TZVP-OPT
  Pt  -3.34413215221253      0.27441317788121      0.11187840091475
  Cl  -1.94018843226292      2.06656144717916      0.23285759053406
  Cl  -1.69307761082236     -1.29121857754180      0.24950541703743
  N   -4.81258121719508      1.74488393378537      0.00407901021293
  N   -4.58124437045520     -1.39506834822868     -0.00728697672998
  H   -5.34419281575468      1.74958028272622     -0.86059375029377
  H   -4.26028991800570      2.60483637712723      0.04694026831515
  H   -3.91020919661587     -2.16584534295666      0.03588218559139
  H   -5.09974846331798     -1.47148540384483     -0.87657468425137
  H   -5.46142989096541      1.74399644679221      0.78470303327077
  H   -5.22956593239225     -1.49343399291942      0.76755950539863
