# Supplementary material for: Methodological Approach Based on Structural Parameters, Vibrational Frequencies, and MMFF94 Bond Charge Increments for Platinum-Based Compounds
Source: ACS Omega. 2025 Feb 20;10(8):8314–35. doi: 10.1021/acsomega.4c10141 (PMC11886664; doi:10.1021/acsomega.4c10141)
Supplement: Supplementary file 2 — ao4c10141_si_002.zip [file ao4c10141_si_002.zip › XYZ-opt-geometries/CISPLATIN/cispla-B3LYP-def2-QZVP-OPT.xyz]

11
Coordinates from ORCA-job cispla3-B3LYP-def2-QZVP-OPT
  Pt  -3.33284695216837      0.27534132975141      0.11240619371169
  Cl  -1.92049717658089      2.09355961316831      0.24383796862023
  Cl  -1.66808422815405     -1.31567053770074      0.23627090334187
  N   -4.82136975546985      1.76380100880115      0.00036447037426
  N   -4.58771358374657     -1.41484221362145     -0.00311550267923
  H   -5.34605541360241      1.76666768804344     -0.86729945106756
  H   -4.26862192871026      2.62182510759977      0.04691288550354
  H   -3.91628185459440     -2.18335940442546      0.04584905318002
  H   -5.10353888343132     -1.49461011462564     -0.87244725284534
  H   -5.47458224980568      1.76101732826789      0.77590714202382
  H   -5.23706797373616     -1.50650980525866      0.77026358983670
