# Supplementary material for: Methodological Approach Based on Structural Parameters, Vibrational Frequencies, and MMFF94 Bond Charge Increments for Platinum-Based Compounds
Source: ACS Omega. 2025 Feb 20;10(8):8314–35. doi: 10.1021/acsomega.4c10141 (PMC11886664; doi:10.1021/acsomega.4c10141)
Supplement: Supplementary file 2 — ao4c10141_si_002.zip [file ao4c10141_si_002.zip › XYZ-opt-geometries/CISPLATIN/cispla-B3LYP-def2-TZVP-OPT.xyz]

11
Coordinates from ORCA-job cispla3-B3LYP-def2-TZVP-OPT
  Pt  -3.33523406726121      0.27514119217844      0.11163996860831
  Cl  -1.91948902426494      2.09304522061748      0.23938389019548
  Cl  -1.66875915328528     -1.31597699323593      0.23670775234014
  N   -4.82412350173956      1.76881239128460      0.00099961608784
  N   -4.58980159909469     -1.41996571823367     -0.00303870169888
  H   -5.34771914553948      1.77599342174340     -0.86925378345721
  H   -4.26150063046788      2.62259599277105      0.04993643016520
  H   -3.90917381212436     -2.18266966511202      0.05059209796568
  H   -5.10124295168185     -1.50447328224685     -0.87647054518327
  H   -5.47790662547558      1.76787142881906      0.77827015145323
  H   -5.24170948906513     -1.51315398858556      0.77018312352348
