# Supplementary material for: Methodological Approach Based on Structural Parameters, Vibrational Frequencies, and MMFF94 Bond Charge Increments for Platinum-Based Compounds
Source: ACS Omega. 2025 Feb 20;10(8):8314–35. doi: 10.1021/acsomega.4c10141 (PMC11886664; doi:10.1021/acsomega.4c10141)
Supplement: Supplementary file 2 — ao4c10141_si_002.zip [file ao4c10141_si_002.zip › XYZ-opt-geometries/CISPLATIN/cispla-B3LYP-DKH-TZVP-TZVP-OPT.xyz]

11
Coordinates from ORCA-job cispla10-B3LYP-DKH-def2-TZVP-OPT
  Pt  -3.39675349272755      0.27074760034179      0.10793812826665
  Cl  -1.97560168195208      2.08949631665303      0.23499575354597
  Cl  -1.72455274672806     -1.31959602658463      0.24146522033484
  N   -4.79600356885168      1.70158054827565      0.00785287747247
  N   -4.57000952815265     -1.34949568943634     -0.00896518317142
  H   -5.36004472296361      1.69302404974092     -0.83807805242616
  H   -4.23668488124320      2.56261443255695      0.01798950945108
  H   -3.89623172468928     -2.12007225228872      0.07192530574538
  H   -5.05203897549876     -1.44308196194257     -0.89961451810299
  H   -5.41726473962903      1.71989812422134      0.81293649753499
  H   -5.25147393756407     -1.43789514153743      0.74050446134921
