# Supplementary material for: Methodological Approach Based on Structural Parameters, Vibrational Frequencies, and MMFF94 Bond Charge Increments for Platinum-Based Compounds
Source: ACS Omega. 2025 Feb 20;10(8):8314–35. doi: 10.1021/acsomega.4c10141 (PMC11886664; doi:10.1021/acsomega.4c10141)
Supplement: Supplementary file 2 — ao4c10141_si_002.zip [file ao4c10141_si_002.zip › XYZ-opt-geometries/CISPLATIN/cispla-B3LYP-DKH-TZVPP-TZVP-OPT.xyz]

11
Coordinates from ORCA-job cispla-B3LYP-DKH-def2-TZVP-OPT
  Pt  -3.40023504198193      0.27046931509711      0.10782955583529
  Cl  -1.97943051892588      2.08869399722242      0.23385816267166
  Cl  -1.72872245928848     -1.31934935061596      0.24345213171694
  N   -4.79445650746650      1.69764650697925      0.01222635899660
  N   -4.56823657230631     -1.34535538244150     -0.01354701792447
  H   -5.38982531390941      1.67565004093306     -0.81170425523314
  H   -4.23522464905595      2.55877244007612     -0.00975251124633
  H   -3.89907079343149     -2.11653962800930      0.09742291169976
  H   -5.01746112896570     -1.44976550136610     -0.92028559374111
  H   -5.38636344560632      1.73237620222602      0.83892930902884
  H   -5.27763356906199     -1.42537864010112      0.71052094819597
