# Supplementary material for: Methodological Approach Based on Structural Parameters, Vibrational Frequencies, and MMFF94 Bond Charge Increments for Platinum-Based Compounds
Source: ACS Omega. 2025 Feb 20;10(8):8314–35. doi: 10.1021/acsomega.4c10141 (PMC11886664; doi:10.1021/acsomega.4c10141)
Supplement: Supplementary file 2 — ao4c10141_si_002.zip [file ao4c10141_si_002.zip › XYZ-opt-geometries/CISPLATIN/cispla-B3LYP-LANL2DZ-OPT.xyz]

11
Coordinates from ORCA-job cispla13-B3LYP-LANL2DZ-OPT
  Pt  -3.36170799842378      0.27336739410533      0.10967597840731
  Cl  -1.90282151431104      2.18808068936384      0.24216920402114
  Cl  -1.63740114468471     -1.40712030853255      0.23781569446297
  N   -4.83783968889480      1.77803438107506     -0.00051075941562
  N   -4.60154809309492     -1.43112695079220     -0.00369542172966
  H   -5.34953657929660      1.76158406861866     -0.88668466804649
  H   -4.24840570620540      2.62518425946803      0.05270768808190
  H   -3.89465227788586     -2.18297602782355      0.05050863927968
  H   -5.10861666528159     -1.48968865285363     -0.89073644990514
  H   -5.48605781730926      1.75137069246724      0.79099614560987
  H   -5.24807251461202     -1.49948954509623      0.78670394923405
