# Supplementary material for: Methodological Approach Based on Structural Parameters, Vibrational Frequencies, and MMFF94 Bond Charge Increments for Platinum-Based Compounds
Source: ACS Omega. 2025 Feb 20;10(8):8314–35. doi: 10.1021/acsomega.4c10141 (PMC11886664; doi:10.1021/acsomega.4c10141)
Supplement: Supplementary file 2 — ao4c10141_si_002.zip [file ao4c10141_si_002.zip › XYZ-opt-geometries/CISPLATIN/cispla-B3LYP-LANL2TZ-def2-TZVP-OPT.xyz]

11
Coordinates from ORCA-job cispla2-B3LYP-LANL2TZ-OPT
  Pt  -3.33486743830807      0.27512285655044      0.11166862816326
  Cl  -1.91876588167268      2.09340744679659      0.23999473678326
  Cl  -1.66756972954619     -1.31660449276424      0.23612030896482
  N   -4.82338414383400      1.76719916184300      0.00060054655250
  N   -4.58944419003964     -1.41816983549297     -0.00253059825608
  H   -5.34386384571249      1.77380560432817     -0.87158332206881
  H   -4.26452585036637      2.62338834241261      0.05283671608372
  H   -3.91165669338069     -2.18378861379223      0.04748579196796
  H   -5.10403075807923     -1.50001384807762     -0.87443942510696
  H   -5.47970981590349      1.76307862722508      0.77579416639323
  H   -5.23884165315711     -1.51020524902884      0.77300245052309
