# Supplementary material for: Methodological Approach Based on Structural Parameters, Vibrational Frequencies, and MMFF94 Bond Charge Increments for Platinum-Based Compounds
Source: ACS Omega. 2025 Feb 20;10(8):8314–35. doi: 10.1021/acsomega.4c10141 (PMC11886664; doi:10.1021/acsomega.4c10141)
Supplement: Supplementary file 2 — ao4c10141_si_002.zip [file ao4c10141_si_002.zip › XYZ-opt-geometries/CISPLATIN/cispla-B3LYP-Sappo-DZP-DZP-OPT.xyz]

11
Coordinates from ORCA-job cispla1-B3LYP-Sapporo-DZP-2012-OPT
  Pt  -3.33617973141058      0.27538596273358      0.11200243803939
  Cl  -1.92583457795504      2.10942857600157      0.23967932571536
  Cl  -1.67039800867185     -1.33034213432387      0.23827147333012
  N   -4.81595093338660      1.75188416452844     -0.00003018009771
  N   -4.58352128136613     -1.40266680208967     -0.00147834785610
  H   -5.34889934981248      1.77015860213532     -0.87234189347939
  H   -4.26066757994376      2.61928423999794      0.04793822114598
  H   -3.90779413276275     -2.17962600802531      0.05049791901014
  H   -5.10477208502342     -1.49998598466594     -0.87560801153911
  H   -5.48038346981167      1.76309806924452      0.77691368662231
  H   -5.24225884985566     -1.50939868553658      0.77310536910902
