# Supplementary material for: Methodological Approach Based on Structural Parameters, Vibrational Frequencies, and MMFF94 Bond Charge Increments for Platinum-Based Compounds
Source: ACS Omega. 2025 Feb 20;10(8):8314–35. doi: 10.1021/acsomega.4c10141 (PMC11886664; doi:10.1021/acsomega.4c10141)
Supplement: Supplementary file 2 — ao4c10141_si_002.zip [file ao4c10141_si_002.zip › XYZ-opt-geometries/CISPLATIN/cispla-B3LYP-Sappo-QZP-DZP-OPT.xyz]

11
Coordinates from ORCA-job cispla5-B3LYP-Sapporo-DZP-2012-OPT
  Pt  -3.33976273003291      0.27509762362443      0.11151600176910
  Cl  -1.93143059847743      2.10452568314030      0.23938126114161
  Cl  -1.67660735202785     -1.32636890979359      0.23707793427135
  N   -4.81203203042252      1.74363891264358      0.00086240968582
  N   -4.58057666994883     -1.39390361214609     -0.00168685189829
  H   -5.34504962489246      1.75922630651224     -0.87084113272221
  H   -4.26265538602063      2.61393287712438      0.04883353525125
  H   -3.91018299183434     -2.17453192149673      0.04981331247786
  H   -5.10212808831861     -1.48798031428135     -0.87536931888010
  H   -5.47637627747299      1.75124004760382      0.77722856824567
  H   -5.23985825055141     -1.49765669293098      0.77213428065794
