# Supplementary material for: Methodological Approach Based on Structural Parameters, Vibrational Frequencies, and MMFF94 Bond Charge Increments for Platinum-Based Compounds
Source: ACS Omega. 2025 Feb 20;10(8):8314–35. doi: 10.1021/acsomega.4c10141 (PMC11886664; doi:10.1021/acsomega.4c10141)
Supplement: Supplementary file 2 — ao4c10141_si_002.zip [file ao4c10141_si_002.zip › XYZ-opt-geometries/CISPLATIN/cispla-B3LYP-Sappo-TZP-DZP-OPT.xyz]

11
Coordinates from ORCA-job cispla4-B3LYP-Sapporo-DZP-2012-OPT
  Pt  -3.33732593513053      0.27518495547521      0.11172461265547
  Cl  -1.92956149050898      2.10375915922619      0.23993652581944
  Cl  -1.67489601908145     -1.32581935337436      0.23678990081250
  N   -4.81270980225890      1.74518250133597      0.00083976238451
  N   -4.58101031187157     -1.39541833612025     -0.00175404262267
  H   -5.34574314889589      1.76177608594069     -0.87110578620969
  H   -4.26315633706764      2.61552614972958      0.04941165962060
  H   -3.91043382996457     -2.17614169469854      0.04906312392855
  H   -5.10364342771173     -1.49010176704613     -0.87500023081309
  H   -5.47805206687183      1.75338977990429      0.77666024768571
  H   -5.24012763063686     -1.50011748037267      0.77238422673868
