# Supplementary material for: Methodological Approach Based on Structural Parameters, Vibrational Frequencies, and MMFF94 Bond Charge Increments for Platinum-Based Compounds
Source: ACS Omega. 2025 Feb 20;10(8):8314–35. doi: 10.1021/acsomega.4c10141 (PMC11886664; doi:10.1021/acsomega.4c10141)
Supplement: Supplementary file 2 — ao4c10141_si_002.zip [file ao4c10141_si_002.zip › XYZ-opt-geometries/CISPLATIN/cispla-B3LYP-ZORA-TZVP-TZVP-OPT.xyz]

11
Coordinates from ORCA-job cispla7-B3LYP-ZORA-def2-TZVP-OPT
  Pt  -3.33697287066259      0.27502377789433      0.11167834592128
  Cl  -1.92411780630509      2.08753569724339      0.23619237116693
  Cl  -1.67473728212012     -1.31105521221714      0.24180384824658
  N   -4.82046500823033      1.76051413437177      0.00169265987851
  N   -4.58661977111257     -1.41122328816389     -0.00400796508189
  H   -5.34599302951520      1.76754428430638     -0.86753055410971
  H   -4.26345195093073      2.61812607656975      0.05040173115880
  H   -3.91054612478667     -2.17843421979812      0.04446195530518
  H   -5.10255066220373     -1.49184253288693     -0.87526494347398
  H   -5.47449333332214      1.75760615074397      0.77888797949302
  H   -5.23671216081078     -1.50657486806352      0.77063457149527
