# Supplementary material for: Methodological Approach Based on Structural Parameters, Vibrational Frequencies, and MMFF94 Bond Charge Increments for Platinum-Based Compounds
Source: ACS Omega. 2025 Feb 20;10(8):8314–35. doi: 10.1021/acsomega.4c10141 (PMC11886664; doi:10.1021/acsomega.4c10141)
Supplement: Supplementary file 2 — ao4c10141_si_002.zip [file ao4c10141_si_002.zip › XYZ-opt-geometries/CISPLATIN/cispla-B97-3c-def2-QZVP-OPT.xyz]

11
Coordinates from ORCA-job cispla3-B97-3c-def2-QZVP-OPT
  Pt  -3.34667143970534      0.27463178869974      0.11101082946295
  Cl  -1.94619929999678      2.06535166927139      0.24123678430399
  Cl  -1.69710697654007     -1.29082006199332      0.23221889346305
  N   -4.81405372624993      1.74592477539573      0.00348362762440
  N   -4.58179055084261     -1.39606901838102     -0.00459410908823
  H   -5.33148202286393      1.74899016249281     -0.86303227808197
  H   -4.26245625774743      2.60066776395358      0.05589371654906
  H   -3.91053609782429     -2.16070443973147      0.04383784291934
  H   -5.09339457753443     -1.47087299932542     -0.87135536049378
  H   -5.46545359936936      1.73503984607795      0.77429723518319
  H   -5.22751545132579     -1.48491948645998      0.76595281815798
