# Supplementary material for: Methodological Approach Based on Structural Parameters, Vibrational Frequencies, and MMFF94 Bond Charge Increments for Platinum-Based Compounds
Source: ACS Omega. 2025 Feb 20;10(8):8314–35. doi: 10.1021/acsomega.4c10141 (PMC11886664; doi:10.1021/acsomega.4c10141)
Supplement: Supplementary file 2 — ao4c10141_si_002.zip [file ao4c10141_si_002.zip › XYZ-opt-geometries/CISPLATIN/cispla-B97-3c-def2-TZVP-OPT.xyz]

11
Coordinates from ORCA-job cispla3-B97-3c-def2-TZVP-OPT
  Pt  -3.34878578660370      0.27444556788106      0.11075082733022
  Cl  -1.94590774029165      2.06698690883713      0.24079261336404
  Cl  -1.69766258890963     -1.29313107780453      0.23274105248878
  N   -4.81703674241916      1.75099815911556      0.00267491463688
  N   -4.58352069839548     -1.40131199402547     -0.00419573687667
  H   -5.33354190361495      1.75645480649399     -0.86616003825421
  H   -4.25597096475845      2.60179442705313      0.05579807841112
  H   -3.90343051208807     -2.16054393579086      0.04514660699237
  H   -5.09413659301721     -1.47902398494384     -0.87304692460026
  H   -5.46828136916725      1.74295652277942      0.77565510299102
  H   -5.22838510073441     -1.49240539959560      0.76879350351671
