# Supplementary material for: Methodological Approach Based on Structural Parameters, Vibrational Frequencies, and MMFF94 Bond Charge Increments for Platinum-Based Compounds
Source: ACS Omega. 2025 Feb 20;10(8):8314–35. doi: 10.1021/acsomega.4c10141 (PMC11886664; doi:10.1021/acsomega.4c10141)
Supplement: Supplementary file 2 — ao4c10141_si_002.zip [file ao4c10141_si_002.zip › XYZ-opt-geometries/CISPLATIN/cispla-B97-3c-DKH-TZVP-TZVP-OPT.xyz]

11
Coordinates from ORCA-job cispla10-B97-3c-DKH-def2-TZVP-OPT
  Pt  -3.43817407284563      0.26753328278687      0.10249507684757
  Cl  -2.01961437952352      2.05767238856429      0.24612357220814
  Cl  -1.77100675439821     -1.29572117954876      0.20790779009023
  N   -4.78052811450756      1.66873632196791     -0.03024933022412
  N   -4.56605988843178     -1.31504506364813      0.03539218135590
  H   -5.01509849285992      1.81659098049695     -1.00522854922751
  H   -4.28097163564671      2.50770229349527      0.27585932480579
  H   -3.90528383853396     -2.06978933782444     -0.16749487275416
  H   -5.32355818194073     -1.33933928641455     -0.63458253886662
  H   -5.63639637072691      1.57162557988719      0.50010569085774
  H   -4.93996827058504     -1.50274597976259      0.95862165490704
