# Supplementary material for: Methodological Approach Based on Structural Parameters, Vibrational Frequencies, and MMFF94 Bond Charge Increments for Platinum-Based Compounds
Source: ACS Omega. 2025 Feb 20;10(8):8314–35. doi: 10.1021/acsomega.4c10141 (PMC11886664; doi:10.1021/acsomega.4c10141)
Supplement: Supplementary file 2 — ao4c10141_si_002.zip [file ao4c10141_si_002.zip › XYZ-opt-geometries/CISPLATIN/cispla-B97-3c-DKH-TZVPP-TZVP-OPT.xyz]

11
Coordinates from ORCA-job cispla-B97-3c-DKH-def2-TZVP-OPT
  Pt  -3.44674081151491      0.26690866248005      0.10178793474830
  Cl  -2.02693629650515      2.05715243340807      0.24594411232442
  Cl  -1.77836059551734     -1.29629485783562      0.20695791282955
  N   -4.77736134594971      1.66100556911450     -0.03183777322602
  N   -4.56420839946654     -1.30693251249330      0.03730739743312
  H   -4.99168239295878      1.82195623352699     -1.00981797813442
  H   -4.28435133842280      2.49821140625130      0.29064398002586
  H   -3.90754300757738     -2.06063943102233     -0.18396881013024
  H   -5.33819440656272     -1.33092482311234     -0.61393395250744
  H   -5.64546791587652      1.56191651616219      0.47834403121371
  H   -4.91581348964813     -1.50513919647953      0.96752314542315
