# Supplementary material for: Methodological Approach Based on Structural Parameters, Vibrational Frequencies, and MMFF94 Bond Charge Increments for Platinum-Based Compounds
Source: ACS Omega. 2025 Feb 20;10(8):8314–35. doi: 10.1021/acsomega.4c10141 (PMC11886664; doi:10.1021/acsomega.4c10141)
Supplement: Supplementary file 2 — ao4c10141_si_002.zip [file ao4c10141_si_002.zip › XYZ-opt-geometries/CISPLATIN/cispla-B97-3c-LANL2DZ-OPT.xyz]

11
Coordinates from ORCA-job cispla13-B97-3c-LANL2DZ-OPT
  Pt  -3.37677842822214      0.27214151353883      0.10827593846014
  Cl  -1.92053805924213      2.16488173216503      0.23981969371119
  Cl  -1.65943014020712     -1.38748848287863      0.23753987573845
  N   -4.83175311269911      1.76397699477503     -0.00082671721017
  N   -4.59802904883304     -1.41618624462049     -0.00273900741370
  H   -5.33769408372059      1.74446137978624     -0.88397102420049
  H   -4.24368766784891      2.60794218490478      0.05340715849137
  H   -3.89290466024055     -2.16524276098162      0.04952423869234
  H   -5.10224965491517     -1.46968222351052     -0.88546890520497
  H   -5.47524883295938      1.73321900484758      0.78738441544223
  H   -5.23834631111183     -1.48080309802623      0.78600433349362
