# Supplementary material for: Methodological Approach Based on Structural Parameters, Vibrational Frequencies, and MMFF94 Bond Charge Increments for Platinum-Based Compounds
Source: ACS Omega. 2025 Feb 20;10(8):8314–35. doi: 10.1021/acsomega.4c10141 (PMC11886664; doi:10.1021/acsomega.4c10141)
Supplement: Supplementary file 2 — ao4c10141_si_002.zip [file ao4c10141_si_002.zip › XYZ-opt-geometries/CISPLATIN/cispla-B97-3c-LANL2TZ-def2-TZVP-OPT.xyz]

11
Coordinates from ORCA-job cispla2-B97-3c-LANL2TZ-OPT
  Pt  -3.34877734093115      0.27451034805219      0.11110484107850
  Cl  -1.94402281187276      2.06865937212032      0.24058522789909
  Cl  -1.69626350302934     -1.29385624573204      0.23241126424516
  N   -4.81642898981776      1.75039443818902      0.00270465945715
  N   -4.58351970787542     -1.40085003201541     -0.00398273168795
  H   -5.33331950548760      1.75339472005527     -0.86597610692000
  H   -4.25844267205090      2.60337240894134      0.05455169190142
  H   -3.90635373196830     -2.16277004620952      0.04586204052992
  H   -5.09347995334622     -1.47728240612352     -0.87342798578634
  H   -5.46695348832947      1.74147248287209      0.77638022939229
  H   -5.22909829529107     -1.48982504014975      0.76873686989074
