# Supplementary material for: Methodological Approach Based on Structural Parameters, Vibrational Frequencies, and MMFF94 Bond Charge Increments for Platinum-Based Compounds
Source: ACS Omega. 2025 Feb 20;10(8):8314–35. doi: 10.1021/acsomega.4c10141 (PMC11886664; doi:10.1021/acsomega.4c10141)
Supplement: Supplementary file 2 — ao4c10141_si_002.zip [file ao4c10141_si_002.zip › XYZ-opt-geometries/CISPLATIN/cispla-B97-3c-Sappo-DZP-DZP-OPT.xyz]

11
Coordinates from ORCA-job cispla1-B97-3c-Sapporo-DZP-2012-OPT
  Pt  -3.30217897034899      0.27706410367336      0.24414963021209
  Cl  -2.03475738047232      2.04593315389739      0.17757105322662
  Cl  -1.78838874545717     -1.28539683402327      0.16535487248761
  N   -4.73654074810732      1.64088636934443      0.04334744740129
  N   -4.52026797505974     -1.28084670865609      0.02554133857308
  H   -5.25506325781091      1.60208276566419     -0.83526905834441
  H   -4.31711805412440      2.58302812779777      0.03908626733155
  H   -3.96675972406593     -2.15091197302003      0.01344927164969
  H   -5.03723855783308     -1.30951124879414     -0.85437245263350
  H   -5.47387783987729      1.68399040802411      0.74537875448384
  H   -5.24446874684281     -1.43909816390772      0.72471287561213
