# Supplementary material for: Methodological Approach Based on Structural Parameters, Vibrational Frequencies, and MMFF94 Bond Charge Increments for Platinum-Based Compounds
Source: ACS Omega. 2025 Feb 20;10(8):8314–35. doi: 10.1021/acsomega.4c10141 (PMC11886664; doi:10.1021/acsomega.4c10141)
Supplement: Supplementary file 2 — ao4c10141_si_002.zip [file ao4c10141_si_002.zip › XYZ-opt-geometries/CISPLATIN/cispla-B97-3c-Sappo-QZP-DZP-OPT.xyz]

11
Coordinates from ORCA-job cispla5-B97-3c-Sapporo-DZP-2012-OPT
  Pt  -3.18510712693717      0.28640299896331     -0.09715811839519
  Cl  -2.05538480604576      2.09711436362604      0.46643776098699
  Cl  -1.80732807807787     -1.35085349341513      0.44533486552095
  N   -4.75476794606865      1.70315425523476     -0.06756163420588
  N   -4.53378462050632     -1.34204781666440     -0.08675553064740
  H   -5.47911814744938      1.60464766000593     -0.77168020286468
  H   -4.34883753810185      2.64220466464971     -0.11091033059590
  H   -3.99681274005729     -2.21212996052725     -0.14244312141688
  H   -5.26671860460296     -1.34010752133652     -0.78886693263129
  H   -5.23607501688892      1.66919066107091      0.83052560240340
  H   -5.01272537526379     -1.39035581160737      0.81202764184588
