# Supplementary material for: Methodological Approach Based on Structural Parameters, Vibrational Frequencies, and MMFF94 Bond Charge Increments for Platinum-Based Compounds
Source: ACS Omega. 2025 Feb 20;10(8):8314–35. doi: 10.1021/acsomega.4c10141 (PMC11886664; doi:10.1021/acsomega.4c10141)
Supplement: Supplementary file 2 — ao4c10141_si_002.zip [file ao4c10141_si_002.zip › XYZ-opt-geometries/CISPLATIN/cispla-B97-3c-Sappo-TZP-DZP-OPT.xyz]

11
Coordinates from ORCA-job cispla4-B97-3c-Sapporo-DZP-2012-OPT
  Pt  -3.32150268090671      0.27622846845151      0.12098300046128
  Cl  -2.06138488399842      2.04790071923556      0.23414151133810
  Cl  -1.81292399097007     -1.29089262542600      0.20646307378696
  N   -4.70484672481311      1.56958112850647      0.02030816137014
  N   -4.49885666143924     -1.20543058338992      0.00063458952539
  H   -5.27882524455508      1.59236687153860     -0.82735561445055
  H   -4.32698391159317      2.53159208515168      0.06423949694876
  H   -3.98299706856808     -2.10164952210935      0.02978996378959
  H   -5.06524823964805     -1.29997677946323     -0.84715830772096
  H   -5.41950711627831      1.57211710235258      0.75331253037130
  H   -5.20358347722972     -1.32461686484791      0.73359159457999
