# Supplementary material for: Methodological Approach Based on Structural Parameters, Vibrational Frequencies, and MMFF94 Bond Charge Increments for Platinum-Based Compounds
Source: ACS Omega. 2025 Feb 20;10(8):8314–35. doi: 10.1021/acsomega.4c10141 (PMC11886664; doi:10.1021/acsomega.4c10141)
Supplement: Supplementary file 2 — ao4c10141_si_002.zip [file ao4c10141_si_002.zip › XYZ-opt-geometries/CISPLATIN/cispla-B97-3c-ZORA-TZVP-TZVP-OPT.xyz]

11
Coordinates from ORCA-job cispla6-B97-3c-ZORA-def2-TZVP-OPT
  Pt  -3.34857086680774      0.27434894254712      0.11151196310826
  Cl  -1.94826090574554      2.05938400561630      0.24036914439235
  Cl  -1.69988109661323     -1.28617936086892      0.23174907346531
  N   -4.81357957658682      1.74072827046541      0.00424983047601
  N   -4.58205707655266     -1.39062216320858     -0.00513565929965
  H   -5.33296474579167      1.74389648885729     -0.86248244060597
  H   -4.25894741718790      2.59543419999784      0.05415299034013
  H   -3.90840161769929     -2.15494354063087      0.04577599308903
  H   -5.09105359395940     -1.46753192125515     -0.87464657425680
  H   -5.46323845521109      1.73292118788454      0.77814226410742
  H   -5.22970464784464     -1.48021610940499      0.76526341518389
