# Supplementary material for: Methodological Approach Based on Structural Parameters, Vibrational Frequencies, and MMFF94 Bond Charge Increments for Platinum-Based Compounds
Source: ACS Omega. 2025 Feb 20;10(8):8314–35. doi: 10.1021/acsomega.4c10141 (PMC11886664; doi:10.1021/acsomega.4c10141)
Supplement: Supplementary file 2 — ao4c10141_si_002.zip [file ao4c10141_si_002.zip › XYZ-opt-geometries/CISPLATIN/cispla-B97-3c-ZORA-TZVPP-TZVP-OPT.xyz]

11
Coordinates from ORCA-job cispla7-B97-3c-ZORA-def2-TZVP-OPT
  Pt  -3.34901253055830      0.27439797392889      0.11083026377410
  Cl  -1.94965246582351      2.05902825339443      0.24060328295041
  Cl  -1.70211731313095     -1.28557676623409      0.23170388947939
  N   -4.81283096589048      1.73993415164236      0.00386113685691
  N   -4.58144580936577     -1.38985432145925     -0.00474483341554
  H   -5.33093725720911      1.74508210393958     -0.86363526540028
  H   -4.25835121741844      2.59470894190014      0.05628693967905
  H   -3.90748066020519     -2.15418455291865      0.04401056423705
  H   -5.09281392574532     -1.46686004779483     -0.87285317298812
  H   -5.46443430289179      1.73137585842503      0.77611385096576
  H   -5.22758355176110     -1.48083159482360      0.76677334386127
