# Supplementary material for: Methodological Approach Based on Structural Parameters, Vibrational Frequencies, and MMFF94 Bond Charge Increments for Platinum-Based Compounds
Source: ACS Omega. 2025 Feb 20;10(8):8314–35. doi: 10.1021/acsomega.4c10141 (PMC11886664; doi:10.1021/acsomega.4c10141)
Supplement: Supplementary file 2 — ao4c10141_si_002.zip [file ao4c10141_si_002.zip › XYZ-opt-geometries/CISPLATIN/cispla-CAM-B3LYP-def2-QZVP-OPT.xyz]

11
Coordinates from ORCA-job cispla3-CAM-B3LYP-def2-QZVP-OPT
  Pt  -3.33822341250792      0.27490664738510      0.11205832606345
  Cl  -1.93506312329551      2.07983716860889      0.24332936122612
  Cl  -1.68475974001432     -1.30465238067650      0.23385228172923
  N   -4.81628573194403      1.74816085970260      0.00188802738684
  N   -4.58445644031284     -1.39848669792492     -0.00391494514343
  H   -5.34169531814484      1.75152622034885     -0.86360132278004
  H   -4.26376614615195      2.60480574756636      0.04716577105519
  H   -3.91349826080805     -2.16565417693939      0.04458607349939
  H   -5.09909759394347     -1.47820435330033     -0.87220743552610
  H   -5.46699939112623      1.74646218226817      0.77759074532744
  H   -5.23281484175082     -1.49148121703883      0.76820311716191
