# Supplementary material for: Methodological Approach Based on Structural Parameters, Vibrational Frequencies, and MMFF94 Bond Charge Increments for Platinum-Based Compounds
Source: ACS Omega. 2025 Feb 20;10(8):8314–35. doi: 10.1021/acsomega.4c10141 (PMC11886664; doi:10.1021/acsomega.4c10141)
Supplement: Supplementary file 2 — ao4c10141_si_002.zip [file ao4c10141_si_002.zip › XYZ-opt-geometries/CISPLATIN/cispla-CAM-B3LYP-def2-TZVP-OPT.xyz]

11
Coordinates from ORCA-job cispla3-CAM-B3LYP-def2-TZVP-OPT
  Pt  -3.33996425736117      0.27477604034483      0.11126990138845
  Cl  -1.93354155492925      2.07835281184399      0.23841353727355
  Cl  -1.68474417025048     -1.30390743728280      0.23517960066028
  N   -4.81902273770800      1.75294226471506      0.00211067762008
  N   -4.58634940158189     -1.40336958134170     -0.00351834925610
  H   -5.34025288519785      1.76248225232468     -0.86788555574190
  H   -4.25807292284900      2.60607844580243      0.05341078025830
  H   -3.90684964861259     -2.16553210884728      0.04592394322187
  H   -5.10031213817689     -1.48641214305848     -0.87389949473199
  H   -5.47333714210913      1.75099580484321      0.77702993261203
  H   -5.23421314122372     -1.49918634934394      0.77091502669540
