# Supplementary material for: Methodological Approach Based on Structural Parameters, Vibrational Frequencies, and MMFF94 Bond Charge Increments for Platinum-Based Compounds
Source: ACS Omega. 2025 Feb 20;10(8):8314–35. doi: 10.1021/acsomega.4c10141 (PMC11886664; doi:10.1021/acsomega.4c10141)
Supplement: Supplementary file 2 — ao4c10141_si_002.zip [file ao4c10141_si_002.zip › XYZ-opt-geometries/CISPLATIN/cispla-CAM-B3LYP-DKH-TZVP-TZVP-OPT.xyz]

11
Coordinates from ORCA-job cispla10-CAM-B3LYP-DKH-def2-TZVP-OPT
  Pt  -3.41171111372096      0.26962028584139      0.10532411273491
  Cl  -1.99665285855306      2.07395060221797      0.23808965309270
  Cl  -1.74649676804520     -1.30710206210689      0.22614504455193
  N   -4.78897215081532      1.68728674188721     -0.02928520449588
  N   -4.57164024258112     -1.33490325747937      0.03164030543184
  H   -5.04682239739406      1.82880852656524     -1.00237650205287
  H   -4.28618964829576      2.52874056135708      0.26645116816653
  H   -3.91047509112574     -2.09091219751445     -0.16739518119318
  H   -5.32030076099321     -1.35324740431170     -0.65270528925064
  H   -5.63461908088369      1.58858811772659      0.52231393861195
  H   -4.96277988759184     -1.52360991418307      0.95074795440271
