# Supplementary material for: Methodological Approach Based on Structural Parameters, Vibrational Frequencies, and MMFF94 Bond Charge Increments for Platinum-Based Compounds
Source: ACS Omega. 2025 Feb 20;10(8):8314–35. doi: 10.1021/acsomega.4c10141 (PMC11886664; doi:10.1021/acsomega.4c10141)
Supplement: Supplementary file 2 — ao4c10141_si_002.zip [file ao4c10141_si_002.zip › XYZ-opt-geometries/CISPLATIN/cispla-CAM-B3LYP-DKH-TZVPP-TZVP-OPT.xyz]

11
Coordinates from ORCA-job cispla-CAM-B3LYP-DKH-def2-TZVP-OPT
  Pt  -3.41630607039034      0.26919917343944      0.10487077035101
  Cl  -2.00119431205975      2.07283007126524      0.23719182487224
  Cl  -1.75107238678154     -1.30711254489188      0.22549848353361
  N   -4.78685669174829      1.68296521488410     -0.03072870473648
  N   -4.57045885120077     -1.33025549469219      0.03358615597717
  H   -5.03103815532674      1.83289156256300     -1.00629647151616
  H   -4.28887882823294      2.52334813259406      0.27653469122938
  H   -3.91206787294903     -2.08594205208315     -0.17648017628590
  H   -5.32921337168679     -1.34778394384469     -0.63970796373838
  H   -5.64100054901697      1.58176657382300      0.50732377582652
  H   -4.94857291060679     -1.52468669305693      0.95715761448700
