# Supplementary material for: Methodological Approach Based on Structural Parameters, Vibrational Frequencies, and MMFF94 Bond Charge Increments for Platinum-Based Compounds
Source: ACS Omega. 2025 Feb 20;10(8):8314–35. doi: 10.1021/acsomega.4c10141 (PMC11886664; doi:10.1021/acsomega.4c10141)
Supplement: Supplementary file 2 — ao4c10141_si_002.zip [file ao4c10141_si_002.zip › XYZ-opt-geometries/CISPLATIN/cispla-CAM-B3LYP-LANL2DZ-OPT.xyz]

11
Coordinates from ORCA-job cispla13-CAM-B3LYP-LANL2DZ-OPT
  Pt  -3.36278276745108      0.27332894828888      0.10924666224372
  Cl  -1.91387597568822      2.17123937843938      0.24129082081254
  Cl  -1.65126125808115     -1.39199044855570      0.23655869456439
  N   -4.83232542453474      1.75972308034910     -0.00026591567260
  N   -4.59879319239124     -1.41224187552823     -0.00319934195416
  H   -5.34323498236729      1.74418824051949     -0.88478323513071
  H   -4.24794852669122      2.60809767836739      0.05318665175559
  H   -3.89661959333661     -2.16600078715695      0.05047650498086
  H   -5.10539076649699     -1.47104330263951     -0.88837214470163
  H   -5.48001097823954      1.73293480635461      0.78929561137208
  H   -5.24441653472188     -1.48101571843844      0.78551569172991
