# Supplementary material for: Methodological Approach Based on Structural Parameters, Vibrational Frequencies, and MMFF94 Bond Charge Increments for Platinum-Based Compounds
Source: ACS Omega. 2025 Feb 20;10(8):8314–35. doi: 10.1021/acsomega.4c10141 (PMC11886664; doi:10.1021/acsomega.4c10141)
Supplement: Supplementary file 2 — ao4c10141_si_002.zip [file ao4c10141_si_002.zip › XYZ-opt-geometries/CISPLATIN/cispla-CAM-B3LYP-LANL2TZ-def2-TZVP-OPT.xyz]

11
Coordinates from ORCA-job cispla2-CAM-B3LYP-LANL2TZ-OPT
  Pt  -3.33991253249802      0.27486855129411      0.11122245718879
  Cl  -1.93354214897835      2.07926716404109      0.23918993480119
  Cl  -1.68382674674009     -1.30379054971671      0.23672358150436
  N   -4.81798300294899      1.75111754054539      0.00189654201894
  N   -4.58604344985322     -1.40170039424393     -0.00371131503812
  H   -5.33977621771204      1.75858833547191     -0.86781754341347
  H   -4.26019236167306      2.60650728542617      0.05229961095932
  H   -3.90954761322441     -2.16666867402105      0.04638806958568
  H   -5.09917572967793     -1.48349379312939     -0.87477930889835
  H   -5.47165759705432      1.74801450862554      0.77742624663630
  H   -5.23500259963953     -1.49548997429314      0.77011172465537
