# Supplementary material for: Methodological Approach Based on Structural Parameters, Vibrational Frequencies, and MMFF94 Bond Charge Increments for Platinum-Based Compounds
Source: ACS Omega. 2025 Feb 20;10(8):8314–35. doi: 10.1021/acsomega.4c10141 (PMC11886664; doi:10.1021/acsomega.4c10141)
Supplement: Supplementary file 2 — ao4c10141_si_002.zip [file ao4c10141_si_002.zip › XYZ-opt-geometries/CISPLATIN/cispla-CAM-B3LYP-Sappo-DZP-DZP-OPT.xyz]

11
Coordinates from ORCA-job cispla1-CAM-B3LYP-Sapporo-DZP-2012-OPT
  Pt  -3.34169050094313      0.27483160185785      0.11151743331855
  Cl  -1.94035982778925      2.09471226936474      0.23890866878432
  Cl  -1.68747763234151     -1.31886719929256      0.23658045060769
  N   -4.81090680551651      1.73678114356663      0.00102078339854
  N   -4.58087985697806     -1.38677712886474     -0.00193878783935
  H   -5.34274857840274      1.75528564591547     -0.87002337415922
  H   -4.25523804752693      2.60212993092406      0.04876899407916
  H   -3.90523801092502     -2.16181111501844      0.04930182056344
  H   -5.10112632293751     -1.48380527448867     -0.87476791709159
  H   -5.47342117335001      1.74856084260517      0.77742866799691
  H   -5.23757324328926     -1.49382071656952      0.77215326034156
