# Supplementary material for: Methodological Approach Based on Structural Parameters, Vibrational Frequencies, and MMFF94 Bond Charge Increments for Platinum-Based Compounds
Source: ACS Omega. 2025 Feb 20;10(8):8314–35. doi: 10.1021/acsomega.4c10141 (PMC11886664; doi:10.1021/acsomega.4c10141)
Supplement: Supplementary file 2 — ao4c10141_si_002.zip [file ao4c10141_si_002.zip › XYZ-opt-geometries/CISPLATIN/cispla-CAM-B3LYP-Sappo-QZP-DZP-OPT.xyz]

11
Coordinates from ORCA-job cispla5-CAM-B3LYP-Sapporo-DZP-2012-OPT
  Pt  -3.34474420547244      0.27446739389426      0.11132402089509
  Cl  -1.94534356805456      2.08977326176824      0.23920098317331
  Cl  -1.69322310743315     -1.31534147524863      0.23500129605085
  N   -4.80717639919794      1.72916555917641      0.00244749313522
  N   -4.57822521708819     -1.37855661680475     -0.00275224573600
  H   -5.33985915843365      1.74454310831151     -0.86746530919640
  H   -4.25718864353635      2.59722965222551      0.04940761705221
  H   -3.90803726642211     -2.15723315970271      0.04860164831292
  H   -5.09785832926669     -1.47220238347486     -0.87564933077556
  H   -5.46878979020376      1.73771866964885      0.77892053054488
  H   -5.23621431489113     -1.48234400979382      0.76991329654347
