# Supplementary material for: Methodological Approach Based on Structural Parameters, Vibrational Frequencies, and MMFF94 Bond Charge Increments for Platinum-Based Compounds
Source: ACS Omega. 2025 Feb 20;10(8):8314–35. doi: 10.1021/acsomega.4c10141 (PMC11886664; doi:10.1021/acsomega.4c10141)
Supplement: Supplementary file 2 — ao4c10141_si_002.zip [file ao4c10141_si_002.zip › XYZ-opt-geometries/CISPLATIN/cispla-CAM-B3LYP-Sappo-TZP-DZP-OPT.xyz]

11
Coordinates from ORCA-job cispla4-CAM-B3LYP-Sapporo-DZP-2012-OPT
  Pt  -3.34262612336811      0.27475257807024      0.11129115009865
  Cl  -1.94380253233320      2.08951382542954      0.23994183959201
  Cl  -1.69157813141891     -1.31423179757857      0.23453296405540
  N   -4.80838495472240      1.73078300487180      0.00234550463198
  N   -4.57834732753464     -1.38039561305933     -0.00275449857516
  H   -5.33922252168717      1.74801383027005     -0.86892335062978
  H   -4.25801079824661      2.59865943320641      0.05226575873089
  H   -3.90700419755075     -2.15846535826793      0.04622478073092
  H   -5.10049752245808     -1.47455598939479     -0.87436540134001
  H   -5.47252160890682      1.73889383973901      0.77697938668280
  H   -5.23466428177326     -1.48574775328644      0.77141186602229
