# Supplementary material for: Methodological Approach Based on Structural Parameters, Vibrational Frequencies, and MMFF94 Bond Charge Increments for Platinum-Based Compounds
Source: ACS Omega. 2025 Feb 20;10(8):8314–35. doi: 10.1021/acsomega.4c10141 (PMC11886664; doi:10.1021/acsomega.4c10141)
Supplement: Supplementary file 2 — ao4c10141_si_002.zip [file ao4c10141_si_002.zip › XYZ-opt-geometries/CISPLATIN/cispla-CAM-B3LYP-ZORA-TZVP-TZVP-OPT.xyz]

11
Coordinates from ORCA-job cispla6-CAM-B3LYP-ZORA-def2-TZVP-OPT
  Pt  -3.34063681414786      0.27471750292363      0.11161269445929
  Cl  -1.93637761443638      2.07426319855827      0.23653244362572
  Cl  -1.68781873053199     -1.29943598664463      0.24081884374380
  N   -4.81574651354845      1.74488283396707      0.00300653624967
  N   -4.58445686167163     -1.39517605119830     -0.00516197308454
  H   -5.33967205145511      1.75176465752878     -0.86538102713882
  H   -4.26053611721927      2.60181061170259      0.05237391346512
  H   -3.91018514479761     -2.16216257124191      0.03993699526376
  H   -5.10145867390052     -1.47347586329367     -0.87421947731533
  H   -5.46857589039935      1.74118664126547      0.77921852208391
  H   -5.23119558789180     -1.49115497356730      0.77021252864742
