# Supplementary material for: Methodological Approach Based on Structural Parameters, Vibrational Frequencies, and MMFF94 Bond Charge Increments for Platinum-Based Compounds
Source: ACS Omega. 2025 Feb 20;10(8):8314–35. doi: 10.1021/acsomega.4c10141 (PMC11886664; doi:10.1021/acsomega.4c10141)
Supplement: Supplementary file 2 — ao4c10141_si_002.zip [file ao4c10141_si_002.zip › XYZ-opt-geometries/CISPLATIN/cispla-CAM-B3LYP-ZORA-TZVPP-TZVP-OPT.xyz]

11
Coordinates from ORCA-job cispla7-CAM-B3LYP-ZORA-def2-TZVP-OPT
  Pt  -3.34129329806975      0.27461183408152      0.11152874118646
  Cl  -1.93788785105019      2.07329073098082      0.23700180876629
  Cl  -1.68947504539995     -1.29916482884629      0.23973012328808
  N   -4.81526471107671      1.74451657136111      0.00319937884946
  N   -4.58389664709683     -1.39461525042098     -0.00517101124161
  H   -5.33905909743479      1.75202468285119     -0.86528004167807
  H   -4.25963686503625      2.60124019992798      0.05303232403867
  H   -3.90918451838173     -2.16132910025863      0.03954353264551
  H   -5.10164127668619     -1.47374960598811     -0.87372043130009
  H   -5.46888269709781      1.74154960743410      0.77876904471771
  H   -5.23043799266975     -1.49115484112270      0.77031653072759
