# Supplementary material for: Methodological Approach Based on Structural Parameters, Vibrational Frequencies, and MMFF94 Bond Charge Increments for Platinum-Based Compounds
Source: ACS Omega. 2025 Feb 20;10(8):8314–35. doi: 10.1021/acsomega.4c10141 (PMC11886664; doi:10.1021/acsomega.4c10141)
Supplement: Supplementary file 2 — ao4c10141_si_002.zip [file ao4c10141_si_002.zip › XYZ-opt-geometries/CISPLATIN/cispla-DSD-BLYP-def2-QZVP-OPT.xyz]

11
Coordinates from ORCA-job cispla3-DSD-BLYP-def2-QZVP-OPT
  Pt  -3.35336718486325      0.27386461631331      0.11169293838094
  Cl  -1.96860052511570      2.05612026903328      0.24837303160783
  Cl  -1.71872869236445     -1.28350070984807      0.23168297191586
  N   -4.80402435043129      1.72879078306723      0.00228368153700
  N   -4.57494571955386     -1.37825913431913     -0.00471280144924
  H   -5.34053004497651      1.72380461566977     -0.85385629534617
  H   -4.25370275203513      2.58597761109801      0.03055013730640
  H   -3.90869751675026     -2.14743311257240      0.04737503004735
  H   -5.08578275174623     -1.46088295410972     -0.87257714649983
  H   -5.44310083482188      1.73884386220006      0.78488478810013
  H   -5.22517962734138     -1.47010584653233      0.76325366439973
