# Supplementary material for: Methodological Approach Based on Structural Parameters, Vibrational Frequencies, and MMFF94 Bond Charge Increments for Platinum-Based Compounds
Source: ACS Omega. 2025 Feb 20;10(8):8314–35. doi: 10.1021/acsomega.4c10141 (PMC11886664; doi:10.1021/acsomega.4c10141)
Supplement: Supplementary file 2 — ao4c10141_si_002.zip [file ao4c10141_si_002.zip › XYZ-opt-geometries/CISPLATIN/cispla-DSD-BLYP-def2-TZVP-OPT.xyz]

11
Coordinates from ORCA-job cispla3-DSD-BLYP-def2-TZVP-OPT
  Pt  -3.35048504868330      0.27416535313225      0.11028406688556
  Cl  -1.95379914689412      2.05528923615279      0.23555450055581
  Cl  -1.70695060292734     -1.28177151226013      0.23459822808964
  N   -4.80814649258438      1.73373227644424      0.00627379145643
  N   -4.57818713342871     -1.38335246429827     -0.00593395001272
  H   -5.33558654546055      1.74108240038359     -0.85887618606467
  H   -4.25688936687151      2.59232690718419      0.05169569654228
  H   -3.90855500243706     -2.15245666410789      0.05007063457022
  H   -5.08560807370528     -1.46884245515339     -0.87883951969443
  H   -5.45872348092914      1.73393076580926      0.78309655069056
  H   -5.23372910607856     -1.47688384328663      0.76102618698132
