# Supplementary material for: Methodological Approach Based on Structural Parameters, Vibrational Frequencies, and MMFF94 Bond Charge Increments for Platinum-Based Compounds
Source: ACS Omega. 2025 Feb 20;10(8):8314–35. doi: 10.1021/acsomega.4c10141 (PMC11886664; doi:10.1021/acsomega.4c10141)
Supplement: Supplementary file 2 — ao4c10141_si_002.zip [file ao4c10141_si_002.zip › XYZ-opt-geometries/CISPLATIN/cispla-DSD-BLYP-DKH-TZVP-TZVP-OPT.xyz]

11
Coordinates from ORCA-job cispla10-DSD-BLYP-DKH-def2-TZVP-OPT
  Pt  -3.43329382242996      0.26961555295588      0.11011210672642
  Cl  -2.02354228533821      2.04974769704128      0.23729922019134
  Cl  -1.78318142529422     -1.28786068095391      0.26889315989800
  N   -4.77796226829811      1.67061994715409     -0.05085273000200
  N   -4.56680686142995     -1.31544740565786      0.04292326451767
  H   -4.92847449300580      1.86525650275331     -1.03704714689053
  H   -4.31847644864439      2.49984105726555      0.33155253464599
  H   -3.95248613574660     -2.05170934259827     -0.30839458255900
  H   -5.42112758031825     -1.30224941848574     -0.50217971536133
  H   -5.67824362770081      1.54888340968472      0.39849586696274
  H   -4.79306505179367     -1.57947731915906      0.99814802187070
