# Supplementary material for: Methodological Approach Based on Structural Parameters, Vibrational Frequencies, and MMFF94 Bond Charge Increments for Platinum-Based Compounds
Source: ACS Omega. 2025 Feb 20;10(8):8314–35. doi: 10.1021/acsomega.4c10141 (PMC11886664; doi:10.1021/acsomega.4c10141)
Supplement: Supplementary file 2 — ao4c10141_si_002.zip [file ao4c10141_si_002.zip › XYZ-opt-geometries/CISPLATIN/cispla-DSD-BLYP-DKH-TZVPP-TZVP-OPT.xyz]

11
Coordinates from ORCA-job cispla-DSD-BLYP-DKH-def2-TZVP-OPT
  Pt  -3.43979777649837      0.26958636634216      0.11011779813696
  Cl  -2.03118217758959      2.04687202233609      0.23821668933844
  Cl  -1.79115041620675     -1.28474031130832      0.27159449741993
  N   -4.77430960891473      1.66323862910227     -0.05261119568322
  N   -4.56574312457122     -1.30749650996686      0.04398660470771
  H   -4.91088750907459      1.86469501505460     -1.03977808910714
  H   -4.32058360370445      2.49154502210626      0.33915164723682
  H   -3.95827630165959     -2.04157188101186     -0.32387636447290
  H   -5.43214019221315     -1.29441068273491     -0.48215819730365
  H   -5.68156433125947      1.54093406601913      0.38276122984817
  H   -4.77102495830806     -1.58143173593856      1.00154537987888
