# Supplementary material for: Methodological Approach Based on Structural Parameters, Vibrational Frequencies, and MMFF94 Bond Charge Increments for Platinum-Based Compounds
Source: ACS Omega. 2025 Feb 20;10(8):8314–35. doi: 10.1021/acsomega.4c10141 (PMC11886664; doi:10.1021/acsomega.4c10141)
Supplement: Supplementary file 2 — ao4c10141_si_002.zip [file ao4c10141_si_002.zip › XYZ-opt-geometries/CISPLATIN/cispla-DSD-BLYP-LANL2DZ-OPT.xyz]

11
Coordinates from ORCA-job cispla3-DSD-BLYP-LANL2DZ-OPT
  Pt  -3.34571956860572      0.27450120702446      0.11022265079522
  Cl  -1.88379880217216      2.17453768485529      0.24473341582860
  Cl  -1.62088598530185     -1.39129039068218      0.23514648712890
  N   -4.83857254535420      1.76511790281232      0.00151232295598
  N   -4.60379176275434     -1.41838082968578     -0.00509081835184
  H   -5.35154464863716      1.74279042174554     -0.88163427295089
  H   -4.26867035961090      2.62092138011448      0.05276660584980
  H   -3.91544613034334     -2.18169895098519      0.05223574459657
  H   -5.10777971702570     -1.47242488509824     -0.89201161368133
  H   -5.48563685826351      1.73177111808596      0.79126326461639
  H   -5.25481362193108     -1.47862465818666      0.77980621321260
