# Supplementary material for: Methodological Approach Based on Structural Parameters, Vibrational Frequencies, and MMFF94 Bond Charge Increments for Platinum-Based Compounds
Source: ACS Omega. 2025 Feb 20;10(8):8314–35. doi: 10.1021/acsomega.4c10141 (PMC11886664; doi:10.1021/acsomega.4c10141)
Supplement: Supplementary file 2 — ao4c10141_si_002.zip [file ao4c10141_si_002.zip › XYZ-opt-geometries/CISPLATIN/cispla-DSD-BLYP-LANL2TZ-def2-TZVP-OPT.xyz]

11
Coordinates from ORCA-job cispla2-DSD-BLYP-LANL2TZ-OPT
  Pt  -3.35184862157008      0.27412035496435      0.11019520516524
  Cl  -1.95147523671790      2.06680524375589      0.23503196673697
  Cl  -1.70300465567950     -1.29251118811976      0.23578575888136
  N   -4.80803629009673      1.73561722823039      0.00603694357676
  N   -4.57743330560809     -1.38525512769911     -0.00564751047699
  H   -5.33737758921327      1.74376084618161     -0.85791325294744
  H   -4.25952284070198      2.59618868094474      0.05000243142030
  H   -3.91024615254467     -2.15656503930215      0.05127044408218
  H   -5.08459689772038     -1.47286540793687     -0.87845922817000
  H   -5.45865780493093      1.73793866013488      0.78279227451193
  H   -5.23446060521644     -1.48001425115397      0.75985496721968
