# Supplementary material for: Methodological Approach Based on Structural Parameters, Vibrational Frequencies, and MMFF94 Bond Charge Increments for Platinum-Based Compounds
Source: ACS Omega. 2025 Feb 20;10(8):8314–35. doi: 10.1021/acsomega.4c10141 (PMC11886664; doi:10.1021/acsomega.4c10141)
Supplement: Supplementary file 2 — ao4c10141_si_002.zip [file ao4c10141_si_002.zip › XYZ-opt-geometries/CISPLATIN/cispla-DSD-BLYP-Sappo-DZP-DZP.xyz]

11
Coordinates from ORCA-job cispla1-DSD-BLYP-Sapporo-DZP-2012-OPT
  Pt  -3.34504892955039      0.27453168605670      0.11146466893125
  Cl  -1.94624462891443      2.07472168612208      0.24276258655413
  Cl  -1.69430355666230     -1.29828172518711      0.23217254454731
  N   -4.80282052744862      1.71812790909026      0.00597702150028
  N   -4.57493078785174     -1.36767642458589     -0.00564732184410
  H   -5.34196977945142      1.72871384544637     -0.85857452016125
  H   -4.26512833734066      2.59211447197337      0.04505836494622
  H   -3.91766924657932     -2.15449918515331      0.05078603559576
  H   -5.08941340697708     -1.46156923780268     -0.88012662802370
  H   -5.45981485896824      1.72873124117799      0.78468681026322
  H   -5.23931594025578     -1.46769426713781      0.76039043769088
