# Supplementary material for: Methodological Approach Based on Structural Parameters, Vibrational Frequencies, and MMFF94 Bond Charge Increments for Platinum-Based Compounds
Source: ACS Omega. 2025 Feb 20;10(8):8314–35. doi: 10.1021/acsomega.4c10141 (PMC11886664; doi:10.1021/acsomega.4c10141)
Supplement: Supplementary file 2 — ao4c10141_si_002.zip [file ao4c10141_si_002.zip › XYZ-opt-geometries/CISPLATIN/cispla-DSD-BLYP-Sappo-QZP-DZP-OPT.xyz]

11
Coordinates from ORCA-job cispla5-DSD-BLYP-Sapporo-DZP-2012-OPT
  Pt  -3.34863277380516      0.27403184351742      0.11024922619177
  Cl  -1.95494046095078      2.05457674264946      0.23998264527173
  Cl  -1.70707350127082     -1.28146896565159      0.23001845580190
  N   -4.79776595417104      1.70738588321683      0.00615495103424
  N   -4.57185421765397     -1.35590714615874     -0.00437747115140
  H   -5.33409374397268      1.71560223248455     -0.85960670551185
  H   -4.26470256382774      2.58332944430759      0.04813617887699
  H   -3.91883895699967     -2.14550720405450      0.05084329785046
  H   -5.08743340276586     -1.44556932162978     -0.87808832358458
  H   -5.45606570136384      1.71199976714529      0.78318751527826
  H   -5.23525872321838     -1.45125327582654      0.76245022994247
