# Supplementary material for: Methodological Approach Based on Structural Parameters, Vibrational Frequencies, and MMFF94 Bond Charge Increments for Platinum-Based Compounds
Source: ACS Omega. 2025 Feb 20;10(8):8314–35. doi: 10.1021/acsomega.4c10141 (PMC11886664; doi:10.1021/acsomega.4c10141)
Supplement: Supplementary file 2 — ao4c10141_si_002.zip [file ao4c10141_si_002.zip › XYZ-opt-geometries/CISPLATIN/cispla-DSD-BLYP-Sappo-TZP-DZP-OPT.xyz]

11
Coordinates from ORCA-job cispla4-DSD-BLYP-Sapporo-DZP-2012-OPT
  Pt  -3.34663764804494      0.27416375842264      0.11088111329463
  Cl  -1.95186388431788      2.05902015550682      0.24023054357347
  Cl  -1.70274739210883     -1.28500231943811      0.23133128055847
  N   -4.79947143666214      1.71255875361100      0.00572981001335
  N   -4.57280705199664     -1.36142450018511     -0.00449342890968
  H   -5.33766249688675      1.72144111979954     -0.85908138294955
  H   -4.26491593944360      2.58780127749686      0.04581580256828
  H   -3.91870101532825     -2.15018039823121      0.05169863421064
  H   -5.08792328666844     -1.45237555822050     -0.87853062344728
  H   -5.45690774367341      1.71948826190485      0.78368713910184
  H   -5.23702210486907     -1.45827055066678      0.76168111198581
