# Supplementary material for: Methodological Approach Based on Structural Parameters, Vibrational Frequencies, and MMFF94 Bond Charge Increments for Platinum-Based Compounds
Source: ACS Omega. 2025 Feb 20;10(8):8314–35. doi: 10.1021/acsomega.4c10141 (PMC11886664; doi:10.1021/acsomega.4c10141)
Supplement: Supplementary file 2 — ao4c10141_si_002.zip [file ao4c10141_si_002.zip › XYZ-opt-geometries/CISPLATIN/cispla-DSD-BLYP-ZORA-TZVP-TZVP-OPT.xyz]

11
Coordinates from ORCA-job cispla6-DSD-BLYP-ZORA-def2-TZVP-OPT
  Pt  -3.35112243819933      0.27409118536867      0.11229640328955
  Cl  -1.95627692223212      2.04978062295820      0.23342500461157
  Cl  -1.71097040181201     -1.27560384710354      0.25505779071600
  N   -4.80624389566026      1.72869594027132      0.00574241924361
  N   -4.57615816137382     -1.37837377628960     -0.01048970490056
  H   -5.34419689872990      1.72952260612414     -0.85299672960685
  H   -4.25769579343853      2.58959093367692      0.04050434089594
  H   -3.90883813303569     -2.15054566298551      0.02829914445460
  H   -5.09585660461624     -1.45117798967586     -0.87738703072829
  H   -5.44754199906324      1.73092472100103      0.79042747832931
  H   -5.22175875183881     -1.47968473334577      0.76407088369512
