# Supplementary material for: Methodological Approach Based on Structural Parameters, Vibrational Frequencies, and MMFF94 Bond Charge Increments for Platinum-Based Compounds
Source: ACS Omega. 2025 Feb 20;10(8):8314–35. doi: 10.1021/acsomega.4c10141 (PMC11886664; doi:10.1021/acsomega.4c10141)
Supplement: Supplementary file 2 — ao4c10141_si_002.zip [file ao4c10141_si_002.zip › XYZ-opt-geometries/CISPLATIN/cispla-DSD-BLYP-ZORA-TZVPP-TZVP-OPT.xyz]

11
Coordinates from ORCA-job cispla7-DSD-BLYP-ZORA-def2-TZVP-OPT
  Pt  -3.35167330953528      0.27385257327974      0.11204569397495
  Cl  -1.95881382588101      2.04546694360671      0.23317269390449
  Cl  -1.71439547432809     -1.27237960334715      0.25376730145761
  N   -4.80487558991312      1.72672651117510      0.00628227259950
  N   -4.57562006255122     -1.37612188854860     -0.01065816529249
  H   -5.34315797944144      1.72820000042399     -0.85229374732962
  H   -4.25623279563636      2.58768523033172      0.04142187758090
  H   -3.90851494268504     -2.14860800925163      0.02852485808691
  H   -5.09521281597282     -1.44899870253693     -0.87765072821031
  H   -5.44635745647960      1.72873784600305      0.79086050690662
  H   -5.22180574757596     -1.47734090113599      0.76347743632144
