# Supplementary material for: Methodological Approach Based on Structural Parameters, Vibrational Frequencies, and MMFF94 Bond Charge Increments for Platinum-Based Compounds
Source: ACS Omega. 2025 Feb 20;10(8):8314–35. doi: 10.1021/acsomega.4c10141 (PMC11886664; doi:10.1021/acsomega.4c10141)
Supplement: Supplementary file 2 — ao4c10141_si_002.zip [file ao4c10141_si_002.zip › XYZ-opt-geometries/CISPLATIN/cispla-HF-def2-QZVP-OPT.xyz]

11
Coordinates from ORCA-job cispla14-RHF-def2-QZVP-OPT
  Pt  -3.29640881731601      0.27820573246363      0.11906965743074
  Cl  -1.88844110182941      2.11911868022474      0.26688931909844
  Cl  -1.62823216426098     -1.33170915837887      0.24327523622134
  N   -4.82404587239178      1.73641756760036      0.00163791588326
  N   -4.59390743417724     -1.38884705747081     -0.01172718693969
  H   -5.39415720404081      1.68760180702040     -0.81760261698247
  H   -4.31374684299444      2.59982140885940     -0.02217570312227
  H   -3.96920959833156     -2.17082186412870      0.05784009066141
  H   -5.08446466577617     -1.46383227017316     -0.87936915970443
  H   -5.42444357626434      1.75872636055081      0.80048869154276
  H   -5.25960272261721     -1.45746120656781      0.73062375591091
