# Supplementary material for: Methodological Approach Based on Structural Parameters, Vibrational Frequencies, and MMFF94 Bond Charge Increments for Platinum-Based Compounds
Source: ACS Omega. 2025 Feb 20;10(8):8314–35. doi: 10.1021/acsomega.4c10141 (PMC11886664; doi:10.1021/acsomega.4c10141)
Supplement: Supplementary file 2 — ao4c10141_si_002.zip [file ao4c10141_si_002.zip › XYZ-opt-geometries/CISPLATIN/cispla-HF-def2-TZVP-OPT.xyz]

11
Coordinates from ORCA-job cispla14-RHF-def2-TZVP-OPT
  Pt  -3.29532120392655      0.27810223028895      0.11589596985793
  Cl  -1.87690162545148      2.10988661563385      0.24515211239339
  Cl  -1.62192945617805     -1.32365451782019      0.24418699125762
  N   -4.82782753940804      1.73969352486145      0.00348220857526
  N   -4.59650035884186     -1.39244423539739     -0.00805629825946
  H   -5.35834623611811      1.72602759440085     -0.84537991350082
  H   -4.31574204650145      2.60365805575676      0.03652197513643
  H   -3.96646538523810     -2.17345810002926      0.04426018391430
  H   -5.10261611098587     -1.46022939439781     -0.86915704443113
  H   -5.46630847680610      1.72899117632870      0.77447422721663
  H   -5.24870156054434     -1.46935294962592      0.74756958783985
