# Supplementary material for: Methodological Approach Based on Structural Parameters, Vibrational Frequencies, and MMFF94 Bond Charge Increments for Platinum-Based Compounds
Source: ACS Omega. 2025 Feb 20;10(8):8314–35. doi: 10.1021/acsomega.4c10141 (PMC11886664; doi:10.1021/acsomega.4c10141)
Supplement: Supplementary file 2 — ao4c10141_si_002.zip [file ao4c10141_si_002.zip › XYZ-opt-geometries/CISPLATIN/cispla-HF-DKH-TZVP-TZVP-OPT.xyz]

11
Coordinates from ORCA-job cispla11-RHF-DKH-def2-TZVP-OPT
  Pt  -3.38142710987126      0.27143523449199      0.11633148898170
  Cl  -1.94691748384908      2.10248324166263      0.09733710948669
  Cl  -1.72654207733212     -1.33059394741740      0.42604054990868
  N   -4.79114341471609      1.68606279396352     -0.13885764883643
  N   -4.59440326878975     -1.33551729010664      0.12936419098771
  H   -4.54275711376175      2.18707967653478     -0.97076664193430
  H   -4.67437087419975      2.33376351551270      0.61734661664867
  H   -4.31854126336247     -1.90771242779093     -0.64614539121148
  H   -5.58664853742768     -1.21350024707524      0.09987455422681
  H   -5.75605640393974      1.42914768693356     -0.19478282934817
  H   -4.35785245275029     -1.85542823670897      0.95320800109011
