# Supplementary material for: Methodological Approach Based on Structural Parameters, Vibrational Frequencies, and MMFF94 Bond Charge Increments for Platinum-Based Compounds
Source: ACS Omega. 2025 Feb 20;10(8):8314–35. doi: 10.1021/acsomega.4c10141 (PMC11886664; doi:10.1021/acsomega.4c10141)
Supplement: Supplementary file 2 — ao4c10141_si_002.zip [file ao4c10141_si_002.zip › XYZ-opt-geometries/CISPLATIN/cispla-HF-DKH-TZVPP-TZVP-OPT.xyz]

11
Coordinates from ORCA-job cispla12-RHF-DKH-def2-TZVP-OPT
  Pt  -3.38416505143371      0.27130644279124      0.11602889058684
  Cl  -1.94946718461018      2.10162558719809      0.09712112177564
  Cl  -1.72950483636665     -1.33054490037499      0.42580735184287
  N   -4.79005872654378      1.68229784213512     -0.13819417847243
  N   -4.59316874260454     -1.33147095049059      0.12887771439876
  H   -4.54231808022447      2.18412664772635     -0.96989646134483
  H   -4.67314239995959      2.33059409803774      0.61753426314047
  H   -4.31708986504829     -1.90430377847166     -0.64605922732243
  H   -5.58562956941930     -1.21061687202091      0.09894505637783
  H   -5.75531992480481      1.42619247774189     -0.19365448313702
  H   -4.35679561898463     -1.85198659427227      0.95243995215430
