# Supplementary material for: Methodological Approach Based on Structural Parameters, Vibrational Frequencies, and MMFF94 Bond Charge Increments for Platinum-Based Compounds
Source: ACS Omega. 2025 Feb 20;10(8):8314–35. doi: 10.1021/acsomega.4c10141 (PMC11886664; doi:10.1021/acsomega.4c10141)
Supplement: Supplementary file 2 — ao4c10141_si_002.zip [file ao4c10141_si_002.zip › XYZ-opt-geometries/CISPLATIN/cispla-HF-LANL2DZ-OPT.xyz]

11
Coordinates from ORCA-job cispla14-RHF-LANL2DZ-OPT
  Pt  -3.30934023741415      0.27740900813821      0.11265164545216
  Cl  -1.85459781005801      2.20064818346754      0.24829948437168
  Cl  -1.58693845697664     -1.41150066677976      0.23275879639137
  N   -4.84281024226768      1.74571856455992      0.00310616463449
  N   -4.60987649121867     -1.40005139970434     -0.00648019029679
  H   -5.35588947989141      1.71272460904226     -0.86013410004457
  H   -4.31276479707800      2.60452786279908      0.04594407202730
  H   -3.96162675076222     -2.17202532058441      0.05762887794994
  H   -5.10190851986728     -1.45035262989247     -0.88107795268032
  H   -5.47844516795545      1.70716051652961      0.78025503996028
  H   -5.26246204651045     -1.44703872757564      0.75599816223446
