# Supplementary material for: Methodological Approach Based on Structural Parameters, Vibrational Frequencies, and MMFF94 Bond Charge Increments for Platinum-Based Compounds
Source: ACS Omega. 2025 Feb 20;10(8):8314–35. doi: 10.1021/acsomega.4c10141 (PMC11886664; doi:10.1021/acsomega.4c10141)
Supplement: Supplementary file 2 — ao4c10141_si_002.zip [file ao4c10141_si_002.zip › XYZ-opt-geometries/CISPLATIN/cispla-HF-LANL2TZ-def2-TZVP-OPT.xyz]

11
Coordinates from ORCA-job cispla2-RHF-LANL2TZ-OPT
  Pt  -3.29784694942487      0.27789263691626      0.11569235179963
  Cl  -1.87981912899064      2.10948093794873      0.24549715182242
  Cl  -1.62506385447386     -1.32396649746526      0.24399747128883
  N   -4.82576214336645      1.73447484153614      0.00385143815648
  N   -4.59514447149018     -1.38687012745732     -0.00836057503746
  H   -5.35632709678633      1.72000943929988     -0.84504347212722
  H   -4.31601949029951      2.60003952999729      0.03691330438481
  H   -3.96694997061252     -2.16969617384496      0.04256210266541
  H   -5.10258122945513     -1.45335809205701     -0.86885589066525
  H   -5.46448352595790      1.72276451299066      0.77472462262514
  H   -5.24666213914257     -1.46355100786439      0.74797149508721
