# Supplementary material for: Methodological Approach Based on Structural Parameters, Vibrational Frequencies, and MMFF94 Bond Charge Increments for Platinum-Based Compounds
Source: ACS Omega. 2025 Feb 20;10(8):8314–35. doi: 10.1021/acsomega.4c10141 (PMC11886664; doi:10.1021/acsomega.4c10141)
Supplement: Supplementary file 2 — ao4c10141_si_002.zip [file ao4c10141_si_002.zip › XYZ-opt-geometries/CISPLATIN/cispla-HF-Sappo-QZP-DZP-OPT.xyz]

11
Coordinates from ORCA-job cispla5-RHF-Sapporo-DZP-2012-OPT
  Pt  -3.29561355264569      0.27790291440135      0.11832444593307
  Cl  -1.88074965068359      2.12002703041857      0.25710493256550
  Cl  -1.62165141115473     -1.33315086975302      0.24557270788645
  N   -4.81872145441557      1.72215945992001      0.00493352965551
  N   -4.58983391084112     -1.37422348349269     -0.01167022959009
  H   -5.37239223903146      1.69886296745989     -0.83381235822719
  H   -4.32201573538673      2.60029329927682      0.01486880602621
  H   -3.97498273209850     -2.17178208431525      0.04849300486269
  H   -5.09361756766539     -1.44887856476851     -0.87842933614755
  H   -5.45013739224554      1.72785881019475      0.78719520232570
  H   -5.25694435383164     -1.45184947934192      0.73636929470970
