# Supplementary material for: Methodological Approach Based on Structural Parameters, Vibrational Frequencies, and MMFF94 Bond Charge Increments for Platinum-Based Compounds
Source: ACS Omega. 2025 Feb 20;10(8):8314–35. doi: 10.1021/acsomega.4c10141 (PMC11886664; doi:10.1021/acsomega.4c10141)
Supplement: Supplementary file 2 — ao4c10141_si_002.zip [file ao4c10141_si_002.zip › XYZ-opt-geometries/CISPLATIN/cispla-HF-Sappo-TZP-DZP-OPT.xyz]

11
Coordinates from ORCA-job cispla4-RHF-Sapporo-DZP-2012-OPT
  Pt  -3.29367572121224      0.27786598423886      0.11636746614322
  Cl  -1.87850463864971      2.11972404054053      0.25246366761600
  Cl  -1.61925547963032     -1.33279290705871      0.24035622611935
  N   -4.81994447099164      1.72544067413914      0.00634202217002
  N   -4.59075734151785     -1.37758651772151     -0.01074368228768
  H   -5.37278302889422      1.70547763254765     -0.83324905098405
  H   -4.32169198860472      2.60288592998569      0.01925524788011
  H   -3.97483029047727     -2.17431072640128      0.05250088439173
  H   -5.09305042790476     -1.45551649032268     -0.87830069852733
  H   -5.45271625477478      1.73025126352243      0.78774281863977
  H   -5.25945035734245     -1.45421888347011      0.73621509883887
