# Supplementary material for: Methodological Approach Based on Structural Parameters, Vibrational Frequencies, and MMFF94 Bond Charge Increments for Platinum-Based Compounds
Source: ACS Omega. 2025 Feb 20;10(8):8314–35. doi: 10.1021/acsomega.4c10141 (PMC11886664; doi:10.1021/acsomega.4c10141)
Supplement: Supplementary file 2 — ao4c10141_si_002.zip [file ao4c10141_si_002.zip › XYZ-opt-geometries/CISPLATIN/cispla-HF-ZORA-TZVP-TZVP-OPT.xyz]

11
Coordinates from ORCA-job cispla8-RHF-ZORA-def2-TZVP-OPT
  Pt  -3.29821619869723      0.27846615770150      0.12289012446545
  Cl  -1.88175635671348      2.10822431392791      0.24493178581282
  Cl  -1.63031672623957     -1.31870498322218      0.29460270030047
  N   -4.82464217315410      1.73373469156939     -0.00599690769927
  N   -4.59436926135762     -1.38658455172560     -0.01169912197368
  H   -5.35181851698636      1.71742928923980     -0.85664889134397
  H   -4.31560996602748      2.59926656449453      0.02856501575204
  H   -3.96207680740694     -2.16695603827798     -0.03654356586447
  H   -5.16007267354352     -1.41676206925808     -0.83688197739974
  H   -5.46609257284631      1.72174959091689      0.76242993237257
  H   -5.19168874702735     -1.50264296536618      0.78330090557776
