# Supplementary material for: Methodological Approach Based on Structural Parameters, Vibrational Frequencies, and MMFF94 Bond Charge Increments for Platinum-Based Compounds
Source: ACS Omega. 2025 Feb 20;10(8):8314–35. doi: 10.1021/acsomega.4c10141 (PMC11886664; doi:10.1021/acsomega.4c10141)
Supplement: Supplementary file 2 — ao4c10141_si_002.zip [file ao4c10141_si_002.zip › XYZ-opt-geometries/CISPLATIN/cispla-HF-ZORA-TZVPP-TZVP-OPT.xyz]

11
Coordinates from ORCA-job cispla9-RHF-ZORA-def2-TZVP-OPT
  Pt  -3.29887073888737      0.27840505939986      0.12283376224988
  Cl  -1.88306952848056      2.10745481386163      0.24493119721632
  Cl  -1.63172905651832     -1.31810133432761      0.29440023692998
  N   -4.82420989796220      1.73361788228530     -0.00580540750080
  N   -4.59395117539057     -1.38641815257959     -0.01182967767844
  H   -5.35185896647064      1.71782760377741     -0.85619701331735
  H   -4.31470473042188      2.59891026034570      0.02858672709196
  H   -3.96123991286506     -2.16650227986465     -0.03617819052600
  H   -5.15949335595433     -1.41740219905835     -0.83711748002985
  H   -5.46575918099540      1.72234535547174      0.76257544353411
  H   -5.19177345605361     -1.50291700931144      0.78275040203019
