# Supplementary material for: Methodological Approach Based on Structural Parameters, Vibrational Frequencies, and MMFF94 Bond Charge Increments for Platinum-Based Compounds
Source: ACS Omega. 2025 Feb 20;10(8):8314–35. doi: 10.1021/acsomega.4c10141 (PMC11886664; doi:10.1021/acsomega.4c10141)
Supplement: Supplementary file 2 — ao4c10141_si_002.zip [file ao4c10141_si_002.zip › XYZ-opt-geometries/CISPLATIN/cispla-LC-BLYP-def2-QZVP-OPT.xyz]

11
Coordinates from ORCA-job cispla3-LC-BLYP-def2-QZVP-OPT
  Pt  -3.35346741498447      0.27381426881028      0.11085430519820
  Cl  -1.96063066341005      2.06490817198605      0.23953747884360
  Cl  -1.71297596150855     -1.29444147293697      0.23409498542047
  N   -4.81045384111512      1.73933881667533      0.00213842622467
  N   -4.57942148551127     -1.38859698085768     -0.00342748533298
  H   -5.33645440673493      1.74940026348550     -0.87001004215560
  H   -4.24155549581986      2.59496305731559      0.05092251314229
  H   -3.89167459117969     -2.15188022131871      0.04588997157172
  H   -5.09512181103930     -1.47396666960925     -0.87763505618248
  H   -5.46523609548647      1.74183994628155      0.78237449687890
  H   -5.22966823321025     -1.48815917983170      0.77421040639122
