# Supplementary material for: Methodological Approach Based on Structural Parameters, Vibrational Frequencies, and MMFF94 Bond Charge Increments for Platinum-Based Compounds
Source: ACS Omega. 2025 Feb 20;10(8):8314–35. doi: 10.1021/acsomega.4c10141 (PMC11886664; doi:10.1021/acsomega.4c10141)
Supplement: Supplementary file 2 — ao4c10141_si_002.zip [file ao4c10141_si_002.zip › XYZ-opt-geometries/CISPLATIN/cispla-LC-BLYP-def2-TZVP-OPT.xyz]

11
Coordinates from ORCA-job cispla3-LC-BLYP-def2-TZVP-OPT
  Pt  -3.35579214710531      0.27369326691877      0.11032445506644
  Cl  -1.96204029010949      2.06503999987076      0.23674461730424
  Cl  -1.71439674284771     -1.29425271514857      0.23517357634541
  N   -4.81274736289255      1.74390201230017      0.00199308205843
  N   -4.58124617541869     -1.39361274394064     -0.00328167045257
  H   -5.33612806291495      1.75898438619015     -0.87357735481378
  H   -4.23415651214044      2.59520456676825      0.05427087765640
  H   -3.88429533045477     -2.15117966288629      0.04681084076073
  H   -5.09626621119202     -1.48223913551859     -0.87946598341811
  H   -5.46913787420781      1.74797979125993      0.78299239553334
  H   -5.23045329071623     -1.49629976581394      0.77696516395948
