# Supplementary material for: Methodological Approach Based on Structural Parameters, Vibrational Frequencies, and MMFF94 Bond Charge Increments for Platinum-Based Compounds
Source: ACS Omega. 2025 Feb 20;10(8):8314–35. doi: 10.1021/acsomega.4c10141 (PMC11886664; doi:10.1021/acsomega.4c10141)
Supplement: Supplementary file 2 — ao4c10141_si_002.zip [file ao4c10141_si_002.zip › XYZ-opt-geometries/CISPLATIN/cispla-LC-BLYP-DKH-TZVP-TZVP-OPT.xyz]

11
Coordinates from ORCA-job cispla10-LC-BLYP-DKH-def2-TZVP-OPT
  Pt  -3.43164850206486      0.26827329830022      0.10361022322527
  Cl  -2.02697346469489      2.05808364112101      0.24339952849755
  Cl  -1.77673153778644     -1.29559532204690      0.21483607432005
  N   -4.78240491244326      1.67512635363448     -0.03083726595293
  N   -4.56726801873067     -1.32188661413924      0.03414883460702
  H   -5.01543772594716      1.82816802539432     -1.01514862585328
  H   -4.26852933805343      2.51480680913204      0.27985186151938
  H   -3.89357132418473     -2.07405026742347     -0.18039535856342
  H   -5.33716391342684     -1.34678779685463     -0.63491092477391
  H   -5.64558595097143      1.58067978293394      0.50486676669060
  H   -4.93134531169626     -1.51959791005177      0.96952888628367
