# Supplementary material for: Methodological Approach Based on Structural Parameters, Vibrational Frequencies, and MMFF94 Bond Charge Increments for Platinum-Based Compounds
Source: ACS Omega. 2025 Feb 20;10(8):8314–35. doi: 10.1021/acsomega.4c10141 (PMC11886664; doi:10.1021/acsomega.4c10141)
Supplement: Supplementary file 2 — ao4c10141_si_002.zip [file ao4c10141_si_002.zip › XYZ-opt-geometries/CISPLATIN/cispla-LC-BLYP-DKH-TZVPP-TZVP-OPT.xyz]

11
Coordinates from ORCA-job cispla-LC-BLYP-DKH-def2-TZVP-OPT
  Pt  -3.43910418373109      0.26787893156692      0.10301154677727
  Cl  -2.03339824009015      2.05702297658673      0.24522666760034
  Cl  -1.78360129791055     -1.29600267337752      0.21281112092692
  N   -4.78022868677670      1.66935629291505     -0.03299724484989
  N   -4.56602363300008     -1.31556777935997      0.03610806930191
  H   -4.97953553845058      1.84025535046202     -1.02219216315066
  H   -4.27809517774213      2.50611813842700      0.30367928055689
  H   -3.90129825495413     -2.06536802626405     -0.21156607980767
  H   -5.36416494677187     -1.33729836701050     -0.59917325259498
  H   -5.66206348040615      1.56968529878936      0.47053157405358
  H   -4.88914656016654     -1.52886014273504      0.98351048118629
