# Supplementary material for: Methodological Approach Based on Structural Parameters, Vibrational Frequencies, and MMFF94 Bond Charge Increments for Platinum-Based Compounds
Source: ACS Omega. 2025 Feb 20;10(8):8314–35. doi: 10.1021/acsomega.4c10141 (PMC11886664; doi:10.1021/acsomega.4c10141)
Supplement: Supplementary file 2 — ao4c10141_si_002.zip [file ao4c10141_si_002.zip › XYZ-opt-geometries/CISPLATIN/cispla-LC-BLYP-LANL2DZ-OPT.xyz]

11
Coordinates from ORCA-job cispla13-LC-BLYP-LANL2DZ-OPT
  Pt  -3.37724434660346      0.27224326572314      0.10797205432768
  Cl  -1.93943811685602      2.15749280996893      0.23818928513142
  Cl  -1.67867145920269     -1.38217601161723      0.23476468546915
  N   -4.82592426504488      1.74955537291569     -0.00058667349174
  N   -4.59385547720119     -1.40121292278331     -0.00183295237987
  H   -5.33816783306717      1.73858335668718     -0.89147159010581
  H   -4.22654638374781      2.59782918716116      0.05439874147253
  H   -3.87671369838352     -2.15260109648219      0.05246543711671
  H   -5.10242522407711     -1.46497992918534     -0.89261294070954
  H   -5.47685274393647      1.72738562163957      0.79439240788669
  H   -5.24082045187964     -1.47489965402760      0.79327154528277
