# Supplementary material for: Methodological Approach Based on Structural Parameters, Vibrational Frequencies, and MMFF94 Bond Charge Increments for Platinum-Based Compounds
Source: ACS Omega. 2025 Feb 20;10(8):8314–35. doi: 10.1021/acsomega.4c10141 (PMC11886664; doi:10.1021/acsomega.4c10141)
Supplement: Supplementary file 2 — ao4c10141_si_002.zip [file ao4c10141_si_002.zip › XYZ-opt-geometries/CISPLATIN/cispla-LC-BLYP-LANL2TZ-def2-TZVP-OPT.xyz]

11
Coordinates from ORCA-job cispla2-LC-BLYP-LANL2TZ-OPT
  Pt  -3.35566126941480      0.27387367281607      0.11037282902413
  Cl  -1.96173662510640      2.06590011511182      0.23730836213385
  Cl  -1.71300470963634     -1.29387611950663      0.23510440412692
  N   -4.81182052827722      1.74264608546152      0.00212363383308
  N   -4.58092681554700     -1.39256467862597     -0.00340697410092
  H   -5.33527712545892      1.75573742896987     -0.87349551426192
  H   -4.23677053734621      2.59647413240395      0.05383576422737
  H   -3.88708522751879     -2.15315756190836      0.04617250022666
  H   -5.09631700013188     -1.47915229449558     -0.87964114335179
  H   -5.46792263288702      1.74492085829067      0.78343371800818
  H   -5.23013752867540     -1.49358163851734      0.77714242013444
