# Supplementary material for: Methodological Approach Based on Structural Parameters, Vibrational Frequencies, and MMFF94 Bond Charge Increments for Platinum-Based Compounds
Source: ACS Omega. 2025 Feb 20;10(8):8314–35. doi: 10.1021/acsomega.4c10141 (PMC11886664; doi:10.1021/acsomega.4c10141)
Supplement: Supplementary file 2 — ao4c10141_si_002.zip [file ao4c10141_si_002.zip › XYZ-opt-geometries/CISPLATIN/cispla-LC-BLYP-Sappo-DZP-DZP-OPT.xyz]

11
Coordinates from ORCA-job cispla1-LC-BLYP-Sapporo-DZP-2012-OPT
  Pt  -3.35933764400218      0.27359037690354      0.10995037682824
  Cl  -1.97188042093595      2.08181765625004      0.23709353553743
  Cl  -1.72123869620857     -1.31132601992938      0.23286853891553
  N   -4.80478979257945      1.72629729482841      0.00227416739622
  N   -4.57575408618229     -1.37524783706657     -0.00229571742280
  H   -5.33642788852501      1.75342039233294     -0.87578117501835
  H   -4.22769602565248      2.58801950272063      0.05484863343890
  H   -3.87856790458342     -2.14316177518831      0.04820772207703
  H   -5.09773970312617     -1.47917032450570     -0.88045038556382
  H   -5.47100551276572      1.74386045545219      0.78347455718276
  H   -5.23222232543873     -1.49087972179778      0.77875974662884
