# Supplementary material for: Methodological Approach Based on Structural Parameters, Vibrational Frequencies, and MMFF94 Bond Charge Increments for Platinum-Based Compounds
Source: ACS Omega. 2025 Feb 20;10(8):8314–35. doi: 10.1021/acsomega.4c10141 (PMC11886664; doi:10.1021/acsomega.4c10141)
Supplement: Supplementary file 2 — ao4c10141_si_002.zip [file ao4c10141_si_002.zip › XYZ-opt-geometries/CISPLATIN/cispla-LC-BLYP-Sappo-QZP-DZP-OPT.xyz]

11
Coordinates from ORCA-job cispla5-LC-BLYP-Sapporo-DZP-2012-OPT
  Pt  -3.36191232194152      0.27334807392581      0.10972166989777
  Cl  -1.97612213793117      2.07640757153663      0.23750969657823
  Cl  -1.72612705656863     -1.30656598067594      0.23179099545797
  N   -4.80129383748317      1.72002090908536      0.00326130422260
  N   -4.57326231173053     -1.36854371381520     -0.00279443669585
  H   -5.33301899208785      1.74451410384405     -0.87417261204184
  H   -4.22999198610011      2.58455031060925      0.05563691977100
  H   -3.88142079818865     -2.14015496809864      0.04681636529463
  H   -5.09600237408539     -1.46855979362764     -0.88028178374178
  H   -5.46749495900174      1.73381216156219      0.78379029543603
  H   -5.23001322488121     -1.48160867434588      0.77767158582124
