# Supplementary material for: Methodological Approach Based on Structural Parameters, Vibrational Frequencies, and MMFF94 Bond Charge Increments for Platinum-Based Compounds
Source: ACS Omega. 2025 Feb 20;10(8):8314–35. doi: 10.1021/acsomega.4c10141 (PMC11886664; doi:10.1021/acsomega.4c10141)
Supplement: Supplementary file 2 — ao4c10141_si_002.zip [file ao4c10141_si_002.zip › XYZ-opt-geometries/CISPLATIN/cispla-LC-BLYP-Sappo-TZP-DZP-OPT.xyz]

11
Coordinates from ORCA-job cispla4-LC-BLYP-Sapporo-DZP-2012-OPT
  Pt  -3.35956946224623      0.27354023441161      0.10991633456575
  Cl  -1.97431685267823      2.07590329504563      0.23770580718070
  Cl  -1.72447037353752     -1.30581105510718      0.23180165630470
  N   -4.80200429606225      1.72129401648341      0.00317433216927
  N   -4.57382726437947     -1.36992553924609     -0.00281553549683
  H   -5.33396743030384      1.74642313881963     -0.87436314401083
  H   -4.23021931267331      2.58564562747522      0.05596894887720
  H   -3.88152933653003     -2.14132132599162      0.04668362944483
  H   -5.09702728802450     -1.47082779964294     -0.88020894392230
  H   -5.46887051118275      1.73577790410778      0.78344278624543
  H   -5.23085787238183     -1.48347849635547      0.77764412864208
