# Supplementary material for: Methodological Approach Based on Structural Parameters, Vibrational Frequencies, and MMFF94 Bond Charge Increments for Platinum-Based Compounds
Source: ACS Omega. 2025 Feb 20;10(8):8314–35. doi: 10.1021/acsomega.4c10141 (PMC11886664; doi:10.1021/acsomega.4c10141)
Supplement: Supplementary file 2 — ao4c10141_si_002.zip [file ao4c10141_si_002.zip › XYZ-opt-geometries/CISPLATIN/cispla-LC-BLYP-ZORA-TZVP-TZVP-OPT.xyz]

11
Coordinates from ORCA-job cispla6-LC-BLYP-ZORA-def2-TZVP-OPT
  Pt  -3.35603690220455      0.27389262569086      0.11047867426381
  Cl  -1.96365407835891      2.06036461252098      0.23686730148576
  Cl  -1.71555007851800     -1.28836124490435      0.23638440498198
  N   -4.80963756528973      1.73581053466369      0.00303325885515
  N   -4.57959286167475     -1.38556439369181     -0.00432449186418
  H   -5.33471919135559      1.74807868160971     -0.87157791891924
  H   -4.23795710807774      2.59164225900972      0.05386345460210
  H   -3.88881383807027     -2.14865810295222      0.04417215334487
  H   -5.09587192981736     -1.47037622551987     -0.88016436576341
  H   -5.46543068803981      1.73710857427344      0.78455106152557
  H   -5.22939575859325     -1.48671732070016      0.77566646748759
