# Supplementary material for: Methodological Approach Based on Structural Parameters, Vibrational Frequencies, and MMFF94 Bond Charge Increments for Platinum-Based Compounds
Source: ACS Omega. 2025 Feb 20;10(8):8314–35. doi: 10.1021/acsomega.4c10141 (PMC11886664; doi:10.1021/acsomega.4c10141)
Supplement: Supplementary file 2 — ao4c10141_si_002.zip [file ao4c10141_si_002.zip › XYZ-opt-geometries/CISPLATIN/cispla-LC-BLYP-ZORA-TZVPP-TZVP-OPT.xyz]

11
Coordinates from ORCA-job cispla7-LC-BLYP-ZORA-def2-TZVP-OPT
  Pt  -3.35667479186360      0.27384333693693      0.11041178278583
  Cl  -1.96525426579689      2.05951780398307      0.23669169328522
  Cl  -1.71728296254923     -1.28778489524255      0.23636122080726
  N   -4.80899409710886      1.73536351990773      0.00302140648656
  N   -4.57901289251082     -1.38502532861867     -0.00422790695109
  H   -5.33434464332028      1.74835763496264     -0.87144182984950
  H   -4.23705968245873      2.59110803893288      0.05398037272652
  H   -3.88799107017721     -2.14799931338586      0.04425147098063
  H   -5.09572463464857     -1.47063722160985     -0.87975582053282
  H   -5.46532176752796      1.73736568242749      0.78411343771156
  H   -5.22899919203780     -1.48688925829382      0.77554417254983
