# Supplementary material for: Methodological Approach Based on Structural Parameters, Vibrational Frequencies, and MMFF94 Bond Charge Increments for Platinum-Based Compounds
Source: ACS Omega. 2025 Feb 20;10(8):8314–35. doi: 10.1021/acsomega.4c10141 (PMC11886664; doi:10.1021/acsomega.4c10141)
Supplement: Supplementary file 2 — ao4c10141_si_002.zip [file ao4c10141_si_002.zip › XYZ-opt-geometries/CISPLATIN/cispla-M06-def2-QZVP-OPT.xyz]

11
Coordinates from ORCA-job cispla14-M06-def2-QZVP-OPT
  Pt  -3.34242794995422      0.27454825989365      0.11180010505147
  Cl  -1.92778948958741      2.08250753671506      0.24433864246274
  Cl  -1.67589828524765     -1.30489823781909      0.23666032462520
  N   -4.82392196410677      1.77369260835234     -0.00022667854037
  N   -4.58811411253662     -1.42531604429748     -0.00334266826236
  H   -5.35517532597135      1.78021731490831     -0.86098027519886
  H   -4.25587299710188      2.62127406858738      0.03669946828534
  H   -3.90520748776307     -2.18205209685183      0.05324003103637
  H   -5.09534989464487     -1.51641151102251     -0.87378807887509
  H   -5.46760647421753      1.78591027344596      0.77995235358310
  H   -5.23929601886860     -1.52225217191179      0.76459677583244
