# Supplementary material for: Methodological Approach Based on Structural Parameters, Vibrational Frequencies, and MMFF94 Bond Charge Increments for Platinum-Based Compounds
Source: ACS Omega. 2025 Feb 20;10(8):8314–35. doi: 10.1021/acsomega.4c10141 (PMC11886664; doi:10.1021/acsomega.4c10141)
Supplement: Supplementary file 2 — ao4c10141_si_002.zip [file ao4c10141_si_002.zip › XYZ-opt-geometries/CISPLATIN/cispla-M06-def2-TZVP-OPT.xyz]

11
Coordinates from ORCA-job cispla14-M06-def2-TZVP-OPT
  Pt  -3.34530588213435      0.27430121916086      0.11046305664268
  Cl  -1.92521339242018      2.08062491862656      0.23717494398360
  Cl  -1.67531597935824     -1.30380922732031      0.23761420852161
  N   -4.82697058156616      1.77947941139712      0.00065927318265
  N   -4.59064023020887     -1.43119542609679     -0.00300773713249
  H   -5.35438750155115      1.79401944719050     -0.86477045643865
  H   -4.24888426200572      2.62299872359163      0.04426332267896
  H   -3.89785147344692     -2.18204710986084      0.05786702824248
  H   -5.09408359301480     -1.52784392599572     -0.87743324740605
  H   -5.47405871225748      1.79179600023073      0.78067932433341
  H   -5.24394839203608     -1.53110403092376      0.76544028339181
