# Supplementary material for: Methodological Approach Based on Structural Parameters, Vibrational Frequencies, and MMFF94 Bond Charge Increments for Platinum-Based Compounds
Source: ACS Omega. 2025 Feb 20;10(8):8314–35. doi: 10.1021/acsomega.4c10141 (PMC11886664; doi:10.1021/acsomega.4c10141)
Supplement: Supplementary file 2 — ao4c10141_si_002.zip [file ao4c10141_si_002.zip › XYZ-opt-geometries/CISPLATIN/cispla-M06-DKH-TZVP-TZVP-OPT.xyz]

11
Coordinates from ORCA-job cispla11-M06-DKH-def2-TZVP-OPT
  Pt  -3.40623463088883      0.27004363108413      0.10503424495300
  Cl  -1.98351120625401      2.08427718507376      0.23637436897184
  Cl  -1.73145856733231     -1.31511054416830      0.22696439284097
  N   -4.79971266277748      1.70623307699887     -0.02933880930259
  N   -4.57912924581497     -1.35532245129931      0.03072270640674
  H   -5.05373712006468      1.85271129772360     -1.00198761417561
  H   -4.28105474308170      2.53904280674313      0.26743226509739
  H   -3.90313164467327     -2.10092035330223     -0.16367255855583
  H   -5.32551080466060     -1.38692336633528     -0.65439104184736
  H   -5.64593532227752      1.61917403390872      0.52186400886513
  H   -4.96724405217461     -1.54598531642709      0.94994803674633
