# Supplementary material for: Methodological Approach Based on Structural Parameters, Vibrational Frequencies, and MMFF94 Bond Charge Increments for Platinum-Based Compounds
Source: ACS Omega. 2025 Feb 20;10(8):8314–35. doi: 10.1021/acsomega.4c10141 (PMC11886664; doi:10.1021/acsomega.4c10141)
Supplement: Supplementary file 2 — ao4c10141_si_002.zip [file ao4c10141_si_002.zip › XYZ-opt-geometries/CISPLATIN/cispla-M06-DKH-TZVPP-TZVP-OPT.xyz]

11
Coordinates from ORCA-job cispla12-M06-DKH-def2-TZVP-OPT
  Pt  -3.41012783560927      0.26964516323352      0.10432006358698
  Cl  -1.98774784726831      2.08356439247017      0.23484514208195
  Cl  -1.73568891321494     -1.31514839434264      0.22536671891501
  N   -4.79774602989657      1.70180853244593     -0.02936335717178
  N   -4.57788260684428     -1.35071217740960      0.03168525762506
  H   -5.04402619124718      1.85393056680528     -1.00331331394966
  H   -4.28189701194470      2.53409355244888      0.27428499567932
  H   -3.90304506242512     -2.09652278999909     -0.16704534707805
  H   -5.32888743279819     -1.38280215045619     -0.64848638290059
  H   -5.64911206344941      1.61340483510105      0.51383267795751
  H   -4.96049900530199     -1.54404153029732      0.95282354525425
