# Supplementary material for: Methodological Approach Based on Structural Parameters, Vibrational Frequencies, and MMFF94 Bond Charge Increments for Platinum-Based Compounds
Source: ACS Omega. 2025 Feb 20;10(8):8314–35. doi: 10.1021/acsomega.4c10141 (PMC11886664; doi:10.1021/acsomega.4c10141)
Supplement: Supplementary file 2 — ao4c10141_si_002.zip [file ao4c10141_si_002.zip › XYZ-opt-geometries/CISPLATIN/cispla-M06-LANL2DZ-OPT.xyz]

11
Coordinates from ORCA-job cispla13-M06-LANL2DZ-OPT
  Pt  -3.36401656902805      0.27328668653451      0.10915043688973
  Cl  -1.90079917215595      2.17028235766900      0.23778827365178
  Cl  -1.63907468966674     -1.38954954451151      0.24084069207687
  N   -4.83947848416393      1.78162833790360      0.00187212683740
  N   -4.60241853621310     -1.43480001661282     -0.00583844796169
  H   -5.35737596568990      1.76063240367080     -0.87797004470536
  H   -4.24763429120379      2.62706856465023      0.04469804467793
  H   -3.89509709329043     -2.18454853012870      0.06068669047014
  H   -5.09700182041550     -1.49813223865246     -0.89701200987195
  H   -5.47797549223433      1.75996632187917      0.79847293965946
  H   -5.25578788593825     -1.49861434240182      0.77626129827568
