# Supplementary material for: Methodological Approach Based on Structural Parameters, Vibrational Frequencies, and MMFF94 Bond Charge Increments for Platinum-Based Compounds
Source: ACS Omega. 2025 Feb 20;10(8):8314–35. doi: 10.1021/acsomega.4c10141 (PMC11886664; doi:10.1021/acsomega.4c10141)
Supplement: Supplementary file 2 — ao4c10141_si_002.zip [file ao4c10141_si_002.zip › XYZ-opt-geometries/CISPLATIN/cispla-M06-LANL2TZ-def2-TZVP-OPT.xyz]

11
Coordinates from ORCA-job cispla2-M06-LANL2TZ-OPT
  Pt  -3.34392741465214      0.27448197753850      0.11038078462649
  Cl  -1.92208050598373      2.08102244050954      0.23771993520762
  Cl  -1.67241008181154     -1.30398254639092      0.23724626076011
  N   -4.82714923746079      1.77993234389496      0.00091632935691
  N   -4.59097530011504     -1.43156365689566     -0.00313432129073
  H   -5.35316900434606      1.79156494279610     -0.86543591082481
  H   -4.25261465839939      2.62580739559147      0.04503163184222
  H   -3.90089718783377     -2.18496391476561      0.05692289553880
  H   -5.09503243529583     -1.52563201246659     -0.87752858418195
  H   -5.47472008854664      1.78918202366732      0.78061838691973
  H   -5.24368408555501     -1.52862899347909      0.76621259204560
