# Supplementary material for: Methodological Approach Based on Structural Parameters, Vibrational Frequencies, and MMFF94 Bond Charge Increments for Platinum-Based Compounds
Source: ACS Omega. 2025 Feb 20;10(8):8314–35. doi: 10.1021/acsomega.4c10141 (PMC11886664; doi:10.1021/acsomega.4c10141)
Supplement: Supplementary file 2 — ao4c10141_si_002.zip [file ao4c10141_si_002.zip › XYZ-opt-geometries/CISPLATIN/cispla-M06-Sappo-DZP-DZP-OPT.xyz]

11
Coordinates from ORCA-job cispla2-M06-Sapporo-DZP-2012-OPT
  Pt  -3.33792843540046      0.27498276165451      0.11217646889049
  Cl  -1.92199772897602      2.10039685652446      0.23799883999801
  Cl  -1.66788880337695     -1.32067426331810      0.24077575043336
  N   -4.82002545402430      1.75634054691011     -0.00140391416173
  N   -4.58718046246538     -1.40790668329372     -0.00079156245326
  H   -5.35563290816794      1.78343092085163     -0.86926350870082
  H   -4.25269347936419      2.61480433437811      0.04254465104276
  H   -3.90244866206804     -2.17523616468620      0.05314172163204
  H   -5.10577698645577     -1.51750405742360     -0.87251236770753
  H   -5.48094598021066      1.78295179770886      0.77529450461389
  H   -5.24414109949026     -1.52436604930606      0.77098941641279
