# Supplementary material for: Methodological Approach Based on Structural Parameters, Vibrational Frequencies, and MMFF94 Bond Charge Increments for Platinum-Based Compounds
Source: ACS Omega. 2025 Feb 20;10(8):8314–35. doi: 10.1021/acsomega.4c10141 (PMC11886664; doi:10.1021/acsomega.4c10141)
Supplement: Supplementary file 2 — ao4c10141_si_002.zip [file ao4c10141_si_002.zip › XYZ-opt-geometries/CISPLATIN/cispla-M06-Sappo-QZP-DZP-OPT.xyz]

11
Coordinates from ORCA-job cispla5-M06-Sapporo-DZP-2012-OPT
  Pt  -3.34210885653831      0.27444578186208      0.11139958596111
  Cl  -1.92703200839085      2.09505744216170      0.23881537726405
  Cl  -1.67382228324977     -1.31776240321093      0.23889837150067
  N   -4.81681632689794      1.75118599575718     -0.00063273493760
  N   -4.58529024465099     -1.40200980469711     -0.00102193899622
  H   -5.35019691656548      1.77707688042930     -0.86929775357319
  H   -4.25244243134742      2.61060561284458      0.04536805386350
  H   -3.90349364639043     -2.17104839417711      0.05156080775906
  H   -5.10509709111657     -1.50883564172466     -0.87174806655176
  H   -5.47908626275845      1.77451454792046      0.77433452267995
  H   -5.24127393209374     -1.51601001716548      0.77127377503043
