# Supplementary material for: Methodological Approach Based on Structural Parameters, Vibrational Frequencies, and MMFF94 Bond Charge Increments for Platinum-Based Compounds
Source: ACS Omega. 2025 Feb 20;10(8):8314–35. doi: 10.1021/acsomega.4c10141 (PMC11886664; doi:10.1021/acsomega.4c10141)
Supplement: Supplementary file 2 — ao4c10141_si_002.zip [file ao4c10141_si_002.zip › XYZ-opt-geometries/CISPLATIN/cispla-M06-Sappo-TZP-DZP-OPT.xyz]

11
Coordinates from ORCA-job cispla4-M06-Sapporo-DZP-2012-OPT
  Pt  -3.33939483948383      0.27477213901392      0.11158833272982
  Cl  -1.92460615641220      2.09503663138613      0.23892171369926
  Cl  -1.67141441682046     -1.31632773397815      0.23973952111930
  N   -4.81780244167288      1.75234546747004     -0.00068873749049
  N   -4.58567562315501     -1.40354062531334     -0.00130606796372
  H   -5.35405187055401      1.77782611416784     -0.86787294772242
  H   -4.25360089714323      2.61217776503461      0.04287077529516
  H   -3.90413586512124     -2.17287071898861      0.05312499847959
  H   -5.10402333499694     -1.51128788669355     -0.87306168010091
  H   -5.47835388244139      1.77685529765848      0.77601748795351
  H   -5.24360067219876     -1.51776644975737      0.76961660400090
