# Supplementary material for: Methodological Approach Based on Structural Parameters, Vibrational Frequencies, and MMFF94 Bond Charge Increments for Platinum-Based Compounds
Source: ACS Omega. 2025 Feb 20;10(8):8314–35. doi: 10.1021/acsomega.4c10141 (PMC11886664; doi:10.1021/acsomega.4c10141)
Supplement: Supplementary file 2 — ao4c10141_si_002.zip [file ao4c10141_si_002.zip › XYZ-opt-geometries/CISPLATIN/cispla-M06-ZORA-TZVP-TZVP-OPT.xyz]

11
Coordinates from ORCA-job cispla8-M06-ZORA-def2-TZVP-OPT
  Pt  -3.34005134968510      0.27459982338659      0.11156517823676
  Cl  -1.92401117484752      2.08383605638715      0.23349072880562
  Cl  -1.67415950659769     -1.30650731438849      0.24680198140003
  N   -4.82562491904834      1.76433339992502      0.00069997713700
  N   -4.59109721360786     -1.41616126504763     -0.00441116692637
  H   -5.35640255502768      1.77837713769801     -0.86263027429423
  H   -4.25163891672946      2.61070810630455      0.04195423213270
  H   -3.90219051781127     -2.17086660144540      0.05096618160682
  H   -5.09824990947672     -1.50922140166933     -0.87707531734003
  H   -5.47085571451363      1.77718998426458      0.78225795187537
  H   -5.24237822265471     -1.51906792541502      0.76533052736633
