# Supplementary material for: Methodological Approach Based on Structural Parameters, Vibrational Frequencies, and MMFF94 Bond Charge Increments for Platinum-Based Compounds
Source: ACS Omega. 2025 Feb 20;10(8):8314–35. doi: 10.1021/acsomega.4c10141 (PMC11886664; doi:10.1021/acsomega.4c10141)
Supplement: Supplementary file 2 — ao4c10141_si_002.zip [file ao4c10141_si_002.zip › XYZ-opt-geometries/CISPLATIN/cispla-M06-ZORA-TZVPP-TZVP-OPT.xyz]

11
Coordinates from ORCA-job cispla9-M06-ZORA-def2-TZVP-OPT
  Pt  -3.34071867942285      0.27454330820950      0.11145915020416
  Cl  -1.92550375840746      2.08319077063865      0.23328505481904
  Cl  -1.67566986587201     -1.30607118538983      0.24667861811980
  N   -4.82514161367270      1.76404710095227      0.00072489794998
  N   -4.59058824730568     -1.41581153262812     -0.00432593551334
  H   -5.35629914955570      1.77890791004413     -0.86238717146891
  H   -4.25071824386773      2.61022115084443      0.04204021348789
  H   -3.90128722143327     -2.17025182251241      0.05120588150219
  H   -5.09786437196771     -1.50972513856742     -0.87685601664669
  H   -5.47068651344374      1.77764235186181      0.78204492134069
  H   -5.24218233505112     -1.51947291345300      0.76508038620517
