# Supplementary material for: Methodological Approach Based on Structural Parameters, Vibrational Frequencies, and MMFF94 Bond Charge Increments for Platinum-Based Compounds
Source: ACS Omega. 2025 Feb 20;10(8):8314–35. doi: 10.1021/acsomega.4c10141 (PMC11886664; doi:10.1021/acsomega.4c10141)
Supplement: Supplementary file 2 — ao4c10141_si_002.zip [file ao4c10141_si_002.zip › XYZ-opt-geometries/CISPLATIN/cispla-M062X-def2-QZVP-OPT.xyz]

11
Coordinates from ORCA-job cispla14-M062X-def2-QZVP-OPT
  Pt  -3.32445537986799      0.27607668401319      0.11502392572393
  Cl  -1.92419802965350      2.08196527460586      0.25089039896162
  Cl  -1.67046688671642     -1.30101640162259      0.24056048817885
  N   -4.82142127360540      1.76074425473285      0.00000747524150
  N   -4.58737955253066     -1.41284597453937     -0.00590012806704
  H   -5.35923276571222      1.75841567743898     -0.85797955070176
  H   -4.26846010413131      2.61773340136818      0.03049423404056
  H   -3.91816898894637     -2.18133112615390      0.04457051695466
  H   -5.10027521859341     -1.49609978384458     -0.87516531863187
  H   -5.46338919458911      1.77122582647803      0.78316805140989
  H   -5.23921260565356     -1.50764783247665      0.76327990688967
