# Supplementary material for: Methodological Approach Based on Structural Parameters, Vibrational Frequencies, and MMFF94 Bond Charge Increments for Platinum-Based Compounds
Source: ACS Omega. 2025 Feb 20;10(8):8314–35. doi: 10.1021/acsomega.4c10141 (PMC11886664; doi:10.1021/acsomega.4c10141)
Supplement: Supplementary file 2 — ao4c10141_si_002.zip [file ao4c10141_si_002.zip › XYZ-opt-geometries/CISPLATIN/cispla-M062X-def2-TZVP-OPT.xyz]

11
Coordinates from ORCA-job cispla14-M062X-def2-TZVP-OPT
  Pt  -3.32289830820658      0.27629655953398      0.11261360980703
  Cl  -1.91289645610754      2.07506482113376      0.23719994454210
  Cl  -1.66418483678261     -1.29597423241936      0.23796094597476
  N   -4.82479549094956      1.76424352226833      0.00317460811738
  N   -4.58988743867050     -1.41582620169204     -0.00459974872420
  H   -5.35166841106593      1.77283724867558     -0.86390837950491
  H   -4.27073751139030      2.62195219299732      0.05006626512003
  H   -3.91738882128637     -2.18345355648654      0.05224227733616
  H   -5.09786654480944     -1.50264102875181     -0.87859715267698
  H   -5.47779422735636      1.76451975926640      0.77969430614585
  H   -5.24654195337478     -1.50979908452562      0.76310332386277
