# Supplementary material for: Methodological Approach Based on Structural Parameters, Vibrational Frequencies, and MMFF94 Bond Charge Increments for Platinum-Based Compounds
Source: ACS Omega. 2025 Feb 20;10(8):8314–35. doi: 10.1021/acsomega.4c10141 (PMC11886664; doi:10.1021/acsomega.4c10141)
Supplement: Supplementary file 2 — ao4c10141_si_002.zip [file ao4c10141_si_002.zip › XYZ-opt-geometries/CISPLATIN/cispla-M062X-DKH-TZVP-TZVP-OPT.xyz]

11
Coordinates from ORCA-job cispla11-M062X-DKH-def2-TZVP-OPT
  Pt  -3.42734593248911      0.26847144701255      0.11189843117313
  Cl  -2.00762735487126      2.09185817494668      0.09482406174304
  Cl  -1.78442755855384     -1.32751241053066      0.40876440012742
  N   -4.77781227963043      1.66355051225940     -0.13215348449927
  N   -4.58269924590700     -1.31111204856750      0.12802283623230
  H   -4.50194325556823      2.17349348755821     -0.96952387532228
  H   -4.63905137992871      2.31818979565038      0.63579267656849
  H   -4.26599311340814     -1.89413303085838     -0.64463425632521
  H   -5.59242596734406     -1.22168972603281      0.08098426997991
  H   -5.76397241577103      1.43296894873914     -0.19547441962675
  H   -4.33336149652812     -1.82686515017701      0.97044935994921
