# Supplementary material for: Methodological Approach Based on Structural Parameters, Vibrational Frequencies, and MMFF94 Bond Charge Increments for Platinum-Based Compounds
Source: ACS Omega. 2025 Feb 20;10(8):8314–35. doi: 10.1021/acsomega.4c10141 (PMC11886664; doi:10.1021/acsomega.4c10141)
Supplement: Supplementary file 2 — ao4c10141_si_002.zip [file ao4c10141_si_002.zip › XYZ-opt-geometries/CISPLATIN/cispla-M062X-DKH-TZVPP-TZVP-OPT.xyz]

11
Coordinates from ORCA-job cispla12-M062X-DKH-def2-TZVP-OPT
  Pt  -3.43310403024358      0.26779471894866      0.11107174007086
  Cl  -2.01436788872039      2.09343018817736      0.09367870253756
  Cl  -1.79040305155186     -1.33032016984331      0.40739014629622
  N   -4.77480584876001      1.65509013041289     -0.13093914223523
  N   -4.58073957722689     -1.30265387911105      0.12752587201285
  H   -4.49816942841772      2.16751811730282     -0.96681718541885
  H   -4.63613895896702      2.31049020242128      0.63667556034807
  H   -4.26282993177847     -1.88834036109093     -0.64289098156998
  H   -5.59076547859368     -1.21531097484184      0.07841218895330
  H   -5.76202529424124      1.42842503347206     -0.19559927507425
  H   -4.33331051149908     -1.81890300584795      0.97044237407945
