# Supplementary material for: Methodological Approach Based on Structural Parameters, Vibrational Frequencies, and MMFF94 Bond Charge Increments for Platinum-Based Compounds
Source: ACS Omega. 2025 Feb 20;10(8):8314–35. doi: 10.1021/acsomega.4c10141 (PMC11886664; doi:10.1021/acsomega.4c10141)
Supplement: Supplementary file 2 — ao4c10141_si_002.zip [file ao4c10141_si_002.zip › XYZ-opt-geometries/CISPLATIN/cispla-M062X-LANL2DZ-OPT.xyz]

11
Coordinates from ORCA-job cispla13-M062X-LANL2DZ-OPT
  Pt  -3.35442232983112      0.27380186097796      0.10951299470385
  Cl  -1.90462168563121      2.18609101862201      0.24246210621699
  Cl  -1.64000883325717     -1.40591711439036      0.23378707494435
  N   -4.83685933323077      1.76908230009365      0.00009849734201
  N   -4.60219481927453     -1.42207831215805     -0.00325381253092
  H   -5.34904608518972      1.75268158496574     -0.88359130737627
  H   -4.25050517988307      2.61653685592140      0.05191973897794
  H   -3.89907063368512     -2.17486504372143      0.05628427666657
  H   -5.10427043249767     -1.48411398429296     -0.89066670251290
  H   -5.48361702842109      1.74391663598388      0.79029801542594
  H   -5.25204363909851     -1.48791580200184      0.78209911814243
