# Supplementary material for: Methodological Approach Based on Structural Parameters, Vibrational Frequencies, and MMFF94 Bond Charge Increments for Platinum-Based Compounds
Source: ACS Omega. 2025 Feb 20;10(8):8314–35. doi: 10.1021/acsomega.4c10141 (PMC11886664; doi:10.1021/acsomega.4c10141)
Supplement: Supplementary file 2 — ao4c10141_si_002.zip [file ao4c10141_si_002.zip › XYZ-opt-geometries/CISPLATIN/cispla-M062X-LANL2TZ-def2-TZVP-OPT.xyz]

11
Coordinates from ORCA-job cispla2-M062X-LANL2TZ-OPT
  Pt  -3.32612773504038      0.27604734123221      0.11229736931015
  Cl  -1.91559307982007      2.07390122052581      0.23740366027641
  Cl  -1.66670954488302     -1.29477391681638      0.23738663219888
  N   -4.82223238188256      1.75806901210490      0.00341526804009
  N   -4.58848656164693     -1.40944490769167     -0.00447328775119
  H   -5.34652640720734      1.76479684245979     -0.86539248354999
  H   -4.27270526311155      2.61880475352359      0.05296826091471
  H   -3.91947497776947     -2.18064039402900      0.04953190561770
  H   -5.09836353981876     -1.49217584170391     -0.87793711430567
  H   -5.47681531609259      1.75367233737254      0.77877392791238
  H   -5.24362519272730     -1.50103644697788      0.76497586133654
