# Supplementary material for: Methodological Approach Based on Structural Parameters, Vibrational Frequencies, and MMFF94 Bond Charge Increments for Platinum-Based Compounds
Source: ACS Omega. 2025 Feb 20;10(8):8314–35. doi: 10.1021/acsomega.4c10141 (PMC11886664; doi:10.1021/acsomega.4c10141)
Supplement: Supplementary file 2 — ao4c10141_si_002.zip [file ao4c10141_si_002.zip › XYZ-opt-geometries/CISPLATIN/cispla-M062X-Sappo-DZP-DZP-OPT.xyz]

11
Coordinates from ORCA-job cispla2-M062X-Sapporo-DZP-2012-OPT
  Pt  -3.32668081569489      0.27589448063748      0.11420262826091
  Cl  -1.91948799915809      2.09676935512886      0.24226809026869
  Cl  -1.66609792221963     -1.31727514703018      0.24257336781829
  N   -4.81656533090824      1.74691385827287      0.00082953977650
  N   -4.58414117902362     -1.39786800846849     -0.00385759215512
  H   -5.35522861272612      1.76186936125723     -0.86582513298739
  H   -4.26846104395532      2.61637484529226      0.04027758659264
  H   -3.91659935651161     -2.17858604164453      0.04716322958947
  H   -5.10462688435419     -1.49468918109104     -0.87625604880874
  H   -5.47559512921851      1.76373898485181      0.77976293146033
  H   -5.24317572622972     -1.50592250720626      0.76781140018442
