# Supplementary material for: Methodological Approach Based on Structural Parameters, Vibrational Frequencies, and MMFF94 Bond Charge Increments for Platinum-Based Compounds
Source: ACS Omega. 2025 Feb 20;10(8):8314–35. doi: 10.1021/acsomega.4c10141 (PMC11886664; doi:10.1021/acsomega.4c10141)
Supplement: Supplementary file 2 — ao4c10141_si_002.zip [file ao4c10141_si_002.zip › XYZ-opt-geometries/CISPLATIN/cispla-M062X-Sappo-QZP-DZP-OPT.xyz]

11
Coordinates from ORCA-job cispla5-M062X-Sapporo-DZP-2012-OPT
  Pt  -3.33033928784098      0.27549128315583      0.11349611196525
  Cl  -1.92533468607111      2.09354537499925      0.24200815454133
  Cl  -1.67170663926991     -1.31437488287255      0.24039509219387
  N   -4.81228837411408      1.73676785312172      0.00246830352245
  N   -4.58148814062471     -1.38738165054252     -0.00454908840825
  H   -5.35130700692508      1.74816363379860     -0.86340836392986
  H   -4.27035390363072      2.60923048872261      0.04164488047536
  H   -3.91985376126023     -2.17207721496105      0.04752733295846
  H   -5.10085993118659     -1.48064583553514     -0.87739772957304
  H   -5.47074358695759      1.74924942673342      0.78128747931380
  H   -5.24238468211895     -1.49074847662018      0.76547782694063
