# Supplementary material for: Methodological Approach Based on Structural Parameters, Vibrational Frequencies, and MMFF94 Bond Charge Increments for Platinum-Based Compounds
Source: ACS Omega. 2025 Feb 20;10(8):8314–35. doi: 10.1021/acsomega.4c10141 (PMC11886664; doi:10.1021/acsomega.4c10141)
Supplement: Supplementary file 2 — ao4c10141_si_002.zip [file ao4c10141_si_002.zip › XYZ-opt-geometries/CISPLATIN/cispla-M062X-Sappo-TZP-DZP-OPT.xyz]

11
Coordinates from ORCA-job cispla4-M062X-Sapporo-DZP-2012-OPT
  Pt  -3.32882061399213      0.27560249319562      0.11356139133086
  Cl  -1.92453044364329      2.08981223127284      0.24238390014293
  Cl  -1.67159225154033     -1.31090039205577      0.23977715476226
  N   -4.81247189676625      1.73711342900668      0.00277989527670
  N   -4.58144754928557     -1.38767227466304     -0.00480053339175
  H   -5.35196353032473      1.74905164350273     -0.86303633750348
  H   -4.27080429593935      2.60993471923586      0.04204089093168
  H   -3.92002323072572     -2.17275460770592      0.04734123060464
  H   -5.10098281723267     -1.48125537014765     -0.87775277769906
  H   -5.47122888929594      1.74975293740464      0.78160935441499
  H   -5.24279448125399     -1.49146480904601      0.76504583113022
