# Supplementary material for: Methodological Approach Based on Structural Parameters, Vibrational Frequencies, and MMFF94 Bond Charge Increments for Platinum-Based Compounds
Source: ACS Omega. 2025 Feb 20;10(8):8314–35. doi: 10.1021/acsomega.4c10141 (PMC11886664; doi:10.1021/acsomega.4c10141)
Supplement: Supplementary file 2 — ao4c10141_si_002.zip [file ao4c10141_si_002.zip › XYZ-opt-geometries/CISPLATIN/cispla-M062X-ZORA-TZVP-TZVP-OPT.xyz]

11
Coordinates from ORCA-job cispla8-M062X-ZORA-def2-TZVP-OPT
  Pt  -3.32577457037534      0.27592384895746      0.11464419506185
  Cl  -1.91790146051697      2.07152561765789      0.23556157132925
  Cl  -1.67062278034874     -1.29226105557450      0.25880720186655
  N   -4.82080793893856      1.75455549523748      0.00170473017832
  N   -4.58712784667475     -1.40595395181013     -0.00843974340621
  H   -5.35732838232989      1.75647419422871     -0.85946611722558
  H   -4.27089157187893      2.61545219825824      0.03903023670106
  H   -3.91847692577620     -2.17816283234760      0.02866275136659
  H   -5.10990906248215     -1.47965410433431     -0.87497993134631
  H   -5.46573504847048      1.75684118462556      0.78511801780084
  H   -5.23208441220796     -1.50752059489879      0.76830708767366
