# Supplementary material for: Methodological Approach Based on Structural Parameters, Vibrational Frequencies, and MMFF94 Bond Charge Increments for Platinum-Based Compounds
Source: ACS Omega. 2025 Feb 20;10(8):8314–35. doi: 10.1021/acsomega.4c10141 (PMC11886664; doi:10.1021/acsomega.4c10141)
Supplement: Supplementary file 2 — ao4c10141_si_002.zip [file ao4c10141_si_002.zip › XYZ-opt-geometries/CISPLATIN/cispla-M062X-ZORA-TZVP-TZVPP-OPT.xyz]

11
Coordinates from ORCA-job cispla9-M062X-ZORA-def2-TZVP-OPT
  Pt  -3.32617763285459      0.27589621684733      0.11453465292360
  Cl  -1.91931384836931      2.07020633227009      0.23546662901321
  Cl  -1.67233971036700     -1.29141993514942      0.25832738602458
  N   -4.82034567709992      1.75420875912114      0.00192957148386
  N   -4.58644772284819     -1.40547019353639     -0.00849079330903
  H   -5.35735027101332      1.75687298959476     -0.85896794156028
  H   -4.27040637882379      2.61514943178766      0.03925584006860
  H   -3.91776335846479     -2.17766690310179      0.02945105298023
  H   -5.10876435349345     -1.47996718038077     -0.87525792511451
  H   -5.46548450802832      1.75684420820703      0.78519069536723
  H   -5.23226653863728     -1.50743372565964      0.76751083212251
