# Supplementary material for: Methodological Approach Based on Structural Parameters, Vibrational Frequencies, and MMFF94 Bond Charge Increments for Platinum-Based Compounds
Source: ACS Omega. 2025 Feb 20;10(8):8314–35. doi: 10.1021/acsomega.4c10141 (PMC11886664; doi:10.1021/acsomega.4c10141)
Supplement: Supplementary file 2 — ao4c10141_si_002.zip [file ao4c10141_si_002.zip › XYZ-opt-geometries/CISPLATIN/cispla-M06L-def2-QZVP-OPT.xyz]

11
Coordinates from ORCA-job cispla14-M06L-def2-QZVP-OPT
  Pt  -3.33957425275564      0.27510743695921      0.11120222037592
  Cl  -1.93622266733224      2.08649531922719      0.23566717856023
  Cl  -1.68709445163436     -1.31178673628073      0.23797006975800
  N   -4.82120796341523      1.78170776971259     -0.00120221457022
  N   -4.58502743817685     -1.43224972674276     -0.00040531710776
  H   -5.34482055934170      1.80634357489075     -0.86535795398752
  H   -4.25310449053205      2.62696165709862      0.05038406697000
  H   -3.89902618846481     -2.18500898575131      0.05127042627214
  H   -5.09931230027305     -1.53428423125458     -0.86447628381379
  H   -5.47845754481912      1.79690347460597      0.76645485715015
  H   -5.23281214325492     -1.54296955246494      0.76744295039286
