# Supplementary material for: Methodological Approach Based on Structural Parameters, Vibrational Frequencies, and MMFF94 Bond Charge Increments for Platinum-Based Compounds
Source: ACS Omega. 2025 Feb 20;10(8):8314–35. doi: 10.1021/acsomega.4c10141 (PMC11886664; doi:10.1021/acsomega.4c10141)
Supplement: Supplementary file 2 — ao4c10141_si_002.zip [file ao4c10141_si_002.zip › XYZ-opt-geometries/CISPLATIN/cispla-M06L-def2-TZVP-OPT.xyz]

11
Coordinates from ORCA-job cispla14-M06L-def2-TZVP-OPT
  Pt  -3.34280439180889      0.27481441112433      0.11098261594012
  Cl  -1.93702636079862      2.08961520318354      0.23572062354898
  Cl  -1.68786732743932     -1.31557042870843      0.23763389116806
  N   -4.82296473209659      1.78613998025890     -0.00204361417272
  N   -4.58648430295290     -1.43679997621862      0.00021890580029
  H   -5.34760990672718      1.81528863338763     -0.86834644331829
  H   -4.24454403713461      2.62787555223540      0.04934487607415
  H   -3.89103150156993     -2.18461291533508      0.05419820506918
  H   -5.09992342804192     -1.54450179525289     -0.86655239716588
  H   -5.48102255376028      1.80693829563746      0.76804180567378
  H   -5.23538145766974     -1.55196696031224      0.76975153138233
