# Supplementary material for: Methodological Approach Based on Structural Parameters, Vibrational Frequencies, and MMFF94 Bond Charge Increments for Platinum-Based Compounds
Source: ACS Omega. 2025 Feb 20;10(8):8314–35. doi: 10.1021/acsomega.4c10141 (PMC11886664; doi:10.1021/acsomega.4c10141)
Supplement: Supplementary file 2 — ao4c10141_si_002.zip [file ao4c10141_si_002.zip › XYZ-opt-geometries/CISPLATIN/cispla-M06L-DKH-TZVP-TZVP-OPT.xyz]

11
Coordinates from ORCA-job cispla11-M06L-DKH-def2-TZVP-OPT
  Pt  -3.39762604304878      0.27063585904018      0.10755469437168
  Cl  -1.98652247948048      2.08722545769648      0.23550516865494
  Cl  -1.73567189899677     -1.31987219389799      0.23652760109892
  N   -4.79443910692462      1.70686753989184      0.00153714905497
  N   -4.56885843560364     -1.35443131022200     -0.00171176253707
  H   -5.32748943488361      1.72986526015519     -0.86130185898837
  H   -4.22711113171524      2.56013043098457      0.04675738014353
  H   -3.88358389028815     -2.11572494727448      0.05035730499983
  H   -5.08472936780564     -1.45589767997414     -0.86932408540299
  H   -5.44932826568012      1.72552586451364      0.77611406707763
  H   -5.22129994557293     -1.46710428091330      0.76693434152693
