# Supplementary material for: Methodological Approach Based on Structural Parameters, Vibrational Frequencies, and MMFF94 Bond Charge Increments for Platinum-Based Compounds
Source: ACS Omega. 2025 Feb 20;10(8):8314–35. doi: 10.1021/acsomega.4c10141 (PMC11886664; doi:10.1021/acsomega.4c10141)
Supplement: Supplementary file 2 — ao4c10141_si_002.zip [file ao4c10141_si_002.zip › XYZ-opt-geometries/CISPLATIN/cispla-M06L-DKH-TZVPP-TZVP-OPT.xyz]

11
Coordinates from ORCA-job cispla12-M06L-DKH-def2-TZVP-OPT
  Pt  -3.40041958995620      0.27044393570510      0.10734344781814
  Cl  -1.98970378375660      2.08669425836616      0.23574173277442
  Cl  -1.73863354331167     -1.31963494755453      0.23620760026756
  N   -4.79252561042617      1.70257197993734      0.00171764394662
  N   -4.56758265065219     -1.34991752064386     -0.00173379477389
  H   -5.32609544540678      1.72586857076681     -0.86093179215083
  H   -4.22615378103714      2.55680796673766      0.04675859609257
  H   -3.88296192195258     -2.11224069651872      0.04935195854320
  H   -5.08485672169188     -1.45144032955029     -0.86863510597066
  H   -5.44801103867385      1.72156360588482      0.77592718671354
  H   -5.21971591313488     -1.46349682313050      0.76720252673934
