# Supplementary material for: Methodological Approach Based on Structural Parameters, Vibrational Frequencies, and MMFF94 Bond Charge Increments for Platinum-Based Compounds
Source: ACS Omega. 2025 Feb 20;10(8):8314–35. doi: 10.1021/acsomega.4c10141 (PMC11886664; doi:10.1021/acsomega.4c10141)
Supplement: Supplementary file 2 — ao4c10141_si_002.zip [file ao4c10141_si_002.zip › XYZ-opt-geometries/CISPLATIN/cispla-M06L-LANL2DZ-OPT.xyz]

11
Coordinates from ORCA-job cispla13-M06L-LANL2DZ-OPT
  Pt  -3.36620561047936      0.27313569565566      0.10885438082590
  Cl  -1.91277300908029      2.19283855643922      0.23306346918567
  Cl  -1.64739328002158     -1.41236961410538      0.24402296978280
  N   -4.83769953552435      1.79284481851157     -0.00124173827406
  N   -4.59863114793185     -1.44589363024141     -0.00229027605311
  H   -5.35265160972878      1.78732408818115     -0.88108200073098
  H   -4.24211290399257      2.63304748606391      0.05031461866215
  H   -3.88627285079187     -2.18924667571351      0.05526825113302
  H   -5.10234493555258     -1.51771889665643     -0.88577481048110
  H   -5.48441977154049      1.77867349309518      0.78674707379747
  H   -5.24615534535624     -1.52541532122997      0.78106806215225
