# Supplementary material for: Methodological Approach Based on Structural Parameters, Vibrational Frequencies, and MMFF94 Bond Charge Increments for Platinum-Based Compounds
Source: ACS Omega. 2025 Feb 20;10(8):8314–35. doi: 10.1021/acsomega.4c10141 (PMC11886664; doi:10.1021/acsomega.4c10141)
Supplement: Supplementary file 2 — ao4c10141_si_002.zip [file ao4c10141_si_002.zip › XYZ-opt-geometries/CISPLATIN/cispla-M06L-LANL2TZ-def2-TZVP-OPT.xyz]

11
Coordinates from ORCA-job cispla2-M06L-LANL2TZ-OPT
  Pt  -3.34388533239655      0.27495099825969      0.11065992770313
  Cl  -1.93658633939194      2.08890378226381      0.23528404322061
  Cl  -1.68714774757682     -1.31393533681634      0.23704175963658
  N   -4.82267685860644      1.78519602174869     -0.00208453269963
  N   -4.58591362330066     -1.43590436772270      0.00066120398024
  H   -5.34648286974161      1.81155560245627     -0.86899180690959
  H   -4.24702906119163      2.62887605381111      0.04955049522121
  H   -3.89226059417109     -2.18545922175219      0.05508395941167
  H   -5.09878163834279     -1.54202917593590     -0.86666915908092
  H   -5.48075151486645      1.80327921629467      0.76808155408961
  H   -5.23514442041401     -1.54821357260711      0.77033255542710
