# Supplementary material for: Methodological Approach Based on Structural Parameters, Vibrational Frequencies, and MMFF94 Bond Charge Increments for Platinum-Based Compounds
Source: ACS Omega. 2025 Feb 20;10(8):8314–35. doi: 10.1021/acsomega.4c10141 (PMC11886664; doi:10.1021/acsomega.4c10141)
Supplement: Supplementary file 2 — ao4c10141_si_002.zip [file ao4c10141_si_002.zip › XYZ-opt-geometries/CISPLATIN/cispla-M06L-Sappo-DZP-DZP-OPT.xyz]

11
Coordinates from ORCA-job cispla2-M06L-Sapporo-DZP-2012-OPT
  Pt  -3.33486496736266      0.27538093641692      0.11154037907601
  Cl  -1.92706587131396      2.10347226068402      0.23801320197829
  Cl  -1.67495900935178     -1.32634784561263      0.23908110532223
  N   -4.81666329648089      1.76623946963303     -0.00128075157752
  N   -4.58347103266667     -1.41658619428122     -0.00029596536155
  H   -5.35042557111579      1.80052304662985     -0.86778938868740
  H   -4.25615706763212      2.62579897804870      0.04736968155168
  H   -3.90359270568758     -2.18518477046754      0.04979366094173
  H   -5.10809276780602     -1.53217187899747     -0.86537629820775
  H   -5.48373542363321      1.79563821773261      0.76754750487934
  H   -5.23763228694931     -1.53954221978626      0.77034687008494
