# Supplementary material for: Methodological Approach Based on Structural Parameters, Vibrational Frequencies, and MMFF94 Bond Charge Increments for Platinum-Based Compounds
Source: ACS Omega. 2025 Feb 20;10(8):8314–35. doi: 10.1021/acsomega.4c10141 (PMC11886664; doi:10.1021/acsomega.4c10141)
Supplement: Supplementary file 2 — ao4c10141_si_002.zip [file ao4c10141_si_002.zip › XYZ-opt-geometries/CISPLATIN/cispla-M06L-Sappo-QZP-DZP-OPT.xyz]

11
Coordinates from ORCA-job cispla5-M06L-Sapporo-DZP-2012-OPT
  Pt  -3.33893922501636      0.27507449624601      0.11134245342048
  Cl  -1.93218284403729      2.09621904765234      0.23747193574810
  Cl  -1.68079443701300     -1.32014198736781      0.23784917554669
  N   -4.81277231160761      1.75762981430017      0.00004728957502
  N   -4.58069169401505     -1.40742174168070     -0.00085292373049
  H   -5.34731257181043      1.78902992031619     -0.86549869223578
  H   -4.25816658712795      2.62015329152145      0.04784144130902
  H   -3.90618319287340     -2.17972045836345      0.04922030274013
  H   -5.10475943879486     -1.51868352675601     -0.86619267315730
  H   -5.47887009370304      1.78277873476752      0.76914873278619
  H   -5.23598760400098     -1.52769759063570      0.76857295799794
