# Supplementary material for: Methodological Approach Based on Structural Parameters, Vibrational Frequencies, and MMFF94 Bond Charge Increments for Platinum-Based Compounds
Source: ACS Omega. 2025 Feb 20;10(8):8314–35. doi: 10.1021/acsomega.4c10141 (PMC11886664; doi:10.1021/acsomega.4c10141)
Supplement: Supplementary file 2 — ao4c10141_si_002.zip [file ao4c10141_si_002.zip › XYZ-opt-geometries/CISPLATIN/cispla-M06L-Sappo-TZP-DZP-OPT.xyz]

11
Coordinates from ORCA-job cispla4-M06L-Sapporo-DZP-2012-OPT
  Pt  -3.33607827352539      0.27527774599218      0.11162377935679
  Cl  -1.92949437994834      2.09473795356600      0.23788024148563
  Cl  -1.67857648447996     -1.31896632055326      0.23789357023125
  N   -4.81375186531307      1.75875712656778     -0.00010475287006
  N   -4.58113324373479     -1.40847406838493     -0.00081949446959
  H   -5.34811997530666      1.79096146324910     -0.86600685853562
  H   -4.25937367243599      2.62157431666562      0.04843067873385
  H   -3.90660927914334     -2.18100614096550      0.04843032212783
  H   -5.10635033098488     -1.52022956119154     -0.86567500928078
  H   -5.48099474664049      1.78423628710553      0.76831276707641
  H   -5.23617774848705     -1.52964880205098      0.76898475614428
