# Supplementary material for: Methodological Approach Based on Structural Parameters, Vibrational Frequencies, and MMFF94 Bond Charge Increments for Platinum-Based Compounds
Source: ACS Omega. 2025 Feb 20;10(8):8314–35. doi: 10.1021/acsomega.4c10141 (PMC11886664; doi:10.1021/acsomega.4c10141)
Supplement: Supplementary file 2 — ao4c10141_si_002.zip [file ao4c10141_si_002.zip › XYZ-opt-geometries/CISPLATIN/cispla-M06L-ZORA-TZVP-TZVP-OPT.xyz]

11
Coordinates from ORCA-job cispla8-M06L-ZORA-def2-TZVP-OPT
  Pt  -3.34070902698449      0.27499553347275      0.11098413178336
  Cl  -1.93953413715869      2.08730534376521      0.23595093433159
  Cl  -1.69010654329785     -1.31228943616030      0.23673183030027
  N   -4.81944331009555      1.77123760185048     -0.00043844112509
  N   -4.58525631367200     -1.42192624763219     -0.00104780423035
  H   -5.34490416319663      1.79838019347712     -0.86636165432410
  H   -4.24761722345698      2.61749680220703      0.05097852925197
  H   -3.89587774195356     -2.17554048602897      0.05053266350406
  H   -5.10122496443826     -1.52712867626899     -0.86673794848441
  H   -5.47806670732940      1.79002389251693      0.76932713834625
  H   -5.23391986841657     -1.53533452119909      0.76903062064645
