# Supplementary material for: Methodological Approach Based on Structural Parameters, Vibrational Frequencies, and MMFF94 Bond Charge Increments for Platinum-Based Compounds
Source: ACS Omega. 2025 Feb 20;10(8):8314–35. doi: 10.1021/acsomega.4c10141 (PMC11886664; doi:10.1021/acsomega.4c10141)
Supplement: Supplementary file 2 — ao4c10141_si_002.zip [file ao4c10141_si_002.zip › XYZ-opt-geometries/CISPLATIN/cispla-M06L-ZORA-TZVPP-TZVP-OPT.xyz]

11
Coordinates from ORCA-job cispla9-M06L-ZORA-def2-TZVP-OPT
  Pt  -3.34096935128725      0.27492518673606      0.11096036752460
  Cl  -1.94038034302760      2.08612247785747      0.23513271833403
  Cl  -1.69143805570875     -1.31237550234479      0.23708418817639
  N   -4.81919530769210      1.77107662126271     -0.00043477552862
  N   -4.58468022187248     -1.42143315914959     -0.00088816972406
  H   -5.34537192252373      1.79942127055051     -0.86592650211390
  H   -4.24729160300514      2.61735021764768      0.05089184140283
  H   -3.89517779021242     -2.17496380734296      0.05093260317227
  H   -5.10042818569902     -1.52660416098045     -0.86670045230600
  H   -5.47778898551513      1.78974954911164      0.76935780084319
  H   -5.23393823345634     -1.53604869334829      0.76854038021928
