# Supplementary material for: Methodological Approach Based on Structural Parameters, Vibrational Frequencies, and MMFF94 Bond Charge Increments for Platinum-Based Compounds
Source: ACS Omega. 2025 Feb 20;10(8):8314–35. doi: 10.1021/acsomega.4c10141 (PMC11886664; doi:10.1021/acsomega.4c10141)
Supplement: Supplementary file 2 — ao4c10141_si_002.zip [file ao4c10141_si_002.zip › XYZ-opt-geometries/CISPLATIN/cispla-mPW1PW-def2-QZVP-OPT.xyz]

11
Coordinates from ORCA-job cispla3-mPW1PW-def2-QZVP-OPT
  Pt  -3.34819121446781      0.27420475493837      0.11086321672127
  Cl  -1.95314332495433      2.07179419445131      0.24175684651272
  Cl  -1.70354331525234     -1.29911880831463      0.23021984438306
  N   -4.81288541098343      1.74458261587093      0.00236970961586
  N   -4.58146885595213     -1.39449593772316     -0.00331931579083
  H   -5.33475728389790      1.75447657066595     -0.86415380118204
  H   -4.25164371072086      2.59581413684568      0.05161276974887
  H   -3.90230123093882     -2.15496670909126      0.04469054332504
  H   -5.09642740922942     -1.47892965586518     -0.86989047294979
  H   -5.46542626912564      1.74611722592553      0.77531258160807
  H   -5.22687197447727     -1.49225838770354      0.76948807800779
