# Supplementary material for: Methodological Approach Based on Structural Parameters, Vibrational Frequencies, and MMFF94 Bond Charge Increments for Platinum-Based Compounds
Source: ACS Omega. 2025 Feb 20;10(8):8314–35. doi: 10.1021/acsomega.4c10141 (PMC11886664; doi:10.1021/acsomega.4c10141)
Supplement: Supplementary file 2 — ao4c10141_si_002.zip [file ao4c10141_si_002.zip › XYZ-opt-geometries/CISPLATIN/cispla-mPW1PW-def2-TZVP-OPT.xyz]

11
Coordinates from ORCA-job cispla3-mPW1PW-def2-TZVP-OPT
  Pt  -3.34893090967325      0.27425365522383      0.11009146166656
  Cl  -1.94942284528574      2.07035092317328      0.23737167544879
  Cl  -1.70119663663808     -1.29700794613469      0.23271992855584
  N   -4.81531733598395      1.74855803772618      0.00289696390227
  N   -4.58371520981082     -1.39884458426493     -0.00353659325811
  H   -5.33661784044650      1.76157891787145     -0.86574700211344
  H   -4.24801936430195      2.59762165226904      0.05402535102632
  H   -3.89872785552632     -2.15607748804020      0.04857031613882
  H   -5.09465115998932     -1.48685078930400     -0.87398740145056
  H   -5.46819594347022      1.75088771521215      0.77762916055879
  H   -5.23186489887382     -1.49725009373213      0.76891613952472
