# Supplementary material for: Methodological Approach Based on Structural Parameters, Vibrational Frequencies, and MMFF94 Bond Charge Increments for Platinum-Based Compounds
Source: ACS Omega. 2025 Feb 20;10(8):8314–35. doi: 10.1021/acsomega.4c10141 (PMC11886664; doi:10.1021/acsomega.4c10141)
Supplement: Supplementary file 2 — ao4c10141_si_002.zip [file ao4c10141_si_002.zip › XYZ-opt-geometries/CISPLATIN/cispla-mPW1PW-DKH-TZVP-TZVP-OPT.xyz]

11
Coordinates from ORCA-job cispla10-mPW1PW-DKH-def2-TZVP-OPT
  Pt  -3.42128396888905      0.26904034553518      0.10585687309339
  Cl  -2.01331271801710      2.06630684589417      0.24401803381487
  Cl  -1.76336920986901     -1.30216007353821      0.22621161551728
  N   -4.78434527842137      1.67972190353413     -0.02227714766074
  N   -4.56710423708123     -1.32643764930923      0.02263835652482
  H   -5.11455477437912      1.78521016346097     -0.97654821901274
  H   -4.25131317502616      2.52524775778518      0.20630455996249
  H   -3.88830098804177     -2.08241178403232     -0.11406206112641
  H   -5.26450398950286     -1.36444488047070     -0.71202402908478
  H   -5.58590398655125      1.61167958132840      0.59451707643754
  H   -5.02266767422105     -1.49453221018757      0.91431494153428
