# Supplementary material for: Methodological Approach Based on Structural Parameters, Vibrational Frequencies, and MMFF94 Bond Charge Increments for Platinum-Based Compounds
Source: ACS Omega. 2025 Feb 20;10(8):8314–35. doi: 10.1021/acsomega.4c10141 (PMC11886664; doi:10.1021/acsomega.4c10141)
Supplement: Supplementary file 2 — ao4c10141_si_002.zip [file ao4c10141_si_002.zip › XYZ-opt-geometries/CISPLATIN/cispla-mPW1PW-DKH-TZVPP-TZVP-OPT.xyz]

11
Coordinates from ORCA-job cispla-mPW1PW-DKH-def2-TZVP-OPT
  Pt  -3.42838335229259      0.26847498033091      0.10498126912392
  Cl  -2.01987359456401      2.06533283756197      0.24437459345810
  Cl  -1.76948410649620     -1.30199556330579      0.22261839441519
  N   -4.78176847926291      1.67412422176002     -0.02597938030426
  N   -4.56606864394390     -1.32068310725797      0.02737503305955
  H   -5.07022493695202      1.80130119861100     -0.99152439248775
  H   -4.26025973874030      2.51663905067614      0.23773641679693
  H   -3.89313694629867     -2.07498890638487     -0.14360744907842
  H   -5.29542823341213     -1.35374964219490     -0.67593695337912
  H   -5.61032136184842      1.59576972115198      0.55286977847358
  H   -4.98171060618882     -1.50300479094847      0.93604268992229
