# Supplementary material for: Methodological Approach Based on Structural Parameters, Vibrational Frequencies, and MMFF94 Bond Charge Increments for Platinum-Based Compounds
Source: ACS Omega. 2025 Feb 20;10(8):8314–35. doi: 10.1021/acsomega.4c10141 (PMC11886664; doi:10.1021/acsomega.4c10141)
Supplement: Supplementary file 2 — ao4c10141_si_002.zip [file ao4c10141_si_002.zip › XYZ-opt-geometries/CISPLATIN/cispla-mPW1PW-LANL2DZ-OPT.xyz]

11
Coordinates from ORCA-job cispla13-mPW1PW-LANL2DZ-OPT
  Pt  -3.37047757330493      0.27260239217746      0.10857120184544
  Cl  -1.91769870908250      2.16091127081893      0.23999554625729
  Cl  -1.65767964719893     -1.38337286511750      0.23651387191755
  N   -4.83038861560525      1.75786954571196     -0.00051728225931
  N   -4.59769403685887     -1.40992063342911     -0.00256946672640
  H   -5.34080446240816      1.74317624486664     -0.88296249613454
  H   -4.24539754606300      2.60470353619974      0.05216512516063
  H   -3.89548649979048     -2.16225649911575      0.05217649975935
  H   -5.10220584263085     -1.47076176325888     -0.88645462033557
  H   -5.47627891102976      1.73342718462803      0.78796488069736
  H   -5.24254815602723     -1.47915841348152      0.78406673981820
