# Supplementary material for: Methodological Approach Based on Structural Parameters, Vibrational Frequencies, and MMFF94 Bond Charge Increments for Platinum-Based Compounds
Source: ACS Omega. 2025 Feb 20;10(8):8314–35. doi: 10.1021/acsomega.4c10141 (PMC11886664; doi:10.1021/acsomega.4c10141)
Supplement: Supplementary file 2 — ao4c10141_si_002.zip [file ao4c10141_si_002.zip › XYZ-opt-geometries/CISPLATIN/cispla-mPW1PW-LANL2TZ-def2-TZVP-OPT.xyz]

11
Coordinates from ORCA-job cispla2-mPW1PW-LANL2TZ-OPT
  Pt  -3.34917243079251      0.27423591070798      0.11053990430211
  Cl  -1.94843509167598      2.07099308027784      0.23794694838218
  Cl  -1.69989213993909     -1.29782231111416      0.23376403275377
  N   -4.81476166872293      1.74702604604481      0.00254611588223
  N   -4.58295986136531     -1.39710044990857     -0.00339999203626
  H   -5.33578975348781      1.75799692881766     -0.86636922420682
  H   -4.25141457928322      2.59882851430674      0.05339642188602
  H   -3.90129717002524     -2.15741822283243      0.04868541287348
  H   -5.09355918811300     -1.48283037328314     -0.87432977882960
  H   -5.46765821638365      1.74710857011999      0.77733307727510
  H   -5.23171990021123     -1.49379769313672      0.76883708171779
