# Supplementary material for: Methodological Approach Based on Structural Parameters, Vibrational Frequencies, and MMFF94 Bond Charge Increments for Platinum-Based Compounds
Source: ACS Omega. 2025 Feb 20;10(8):8314–35. doi: 10.1021/acsomega.4c10141 (PMC11886664; doi:10.1021/acsomega.4c10141)
Supplement: Supplementary file 2 — ao4c10141_si_002.zip [file ao4c10141_si_002.zip › XYZ-opt-geometries/CISPLATIN/cispla-mPW1PW-Sappo-DZP-DZP-OPT.xyz]

11
Coordinates from ORCA-job cispla1-mPW1PW-Sapporo-DZP-2012-OPT
  Pt  -3.34958440334912      0.27429573727736      0.11085289433144
  Cl  -1.95275328549434      2.08572213896420      0.23870145996332
  Cl  -1.70079108037846     -1.31148290596496      0.23384327832118
  N   -4.80902721731120      1.73459373787363      0.00168431557865
  N   -4.57917144192302     -1.38439729836475     -0.00207484287030
  H   -5.33881373977276      1.75743647176363     -0.86842141007299
  H   -4.24667920269748      2.59491592233957      0.05104318246990
  H   -3.89754909416989     -2.15344313672552      0.04979498625329
  H   -5.09745982881057     -1.48554749557812     -0.87353308072247
  H   -5.47083472823231      1.75003691341527      0.77630015484243
  H   -5.23399597786081     -1.49491008500031      0.77075906190555
