# Supplementary material for: Methodological Approach Based on Structural Parameters, Vibrational Frequencies, and MMFF94 Bond Charge Increments for Platinum-Based Compounds
Source: ACS Omega. 2025 Feb 20;10(8):8314–35. doi: 10.1021/acsomega.4c10141 (PMC11886664; doi:10.1021/acsomega.4c10141)
Supplement: Supplementary file 2 — ao4c10141_si_002.zip [file ao4c10141_si_002.zip › XYZ-opt-geometries/CISPLATIN/cispla-mPW1PW-Sappo-QZP-DZP-OPT.xyz]

11
Coordinates from ORCA-job cispla5-mPW1PW-Sapporo-DZP-2012-OPT
  Pt  -3.35249815778404      0.27400605523578      0.11066654500876
  Cl  -1.95816773321293      2.08037242480838      0.23919149317736
  Cl  -1.70674531395091     -1.30747724962340      0.23205323421260
  N   -4.80521840219674      1.72599951066200      0.00340546598639
  N   -4.57604992123993     -1.37515704912317     -0.00313912972287
  H   -5.33550058871337      1.74658929928622     -0.86584526989375
  H   -4.24923421596369      2.58957385581072      0.05287670473309
  H   -3.90010105159967     -2.14823210327805      0.04827653960397
  H   -5.09426160004925     -1.47265115255062     -0.87444009340734
  H   -5.46686514656723      1.73743924399435      0.77753709324916
  H   -5.23201786872221     -1.48324283522221      0.76836741705263
