# Supplementary material for: Methodological Approach Based on Structural Parameters, Vibrational Frequencies, and MMFF94 Bond Charge Increments for Platinum-Based Compounds
Source: ACS Omega. 2025 Feb 20;10(8):8314–35. doi: 10.1021/acsomega.4c10141 (PMC11886664; doi:10.1021/acsomega.4c10141)
Supplement: Supplementary file 2 — ao4c10141_si_002.zip [file ao4c10141_si_002.zip › XYZ-opt-geometries/CISPLATIN/cispla-mPW1PW-Sappo-TZP-DZP-OPT.xyz]

11
Coordinates from ORCA-job cispla4-mPW1PW-Sapporo-DZP-2012-OPT
  Pt  -3.35037038897272      0.27423967965590      0.11068248358624
  Cl  -1.95643036095479      2.08002870855520      0.23925546000836
  Cl  -1.70470065764325     -1.30612894027762      0.23245307782157
  N   -4.80576640904990      1.72736118869360      0.00326739405197
  N   -4.57662412897438     -1.37681838314705     -0.00315573770234
  H   -5.33702220294730      1.74879562437019     -0.86562951188844
  H   -4.24949849649096      2.59094171650815      0.05217891733578
  H   -3.90055689749115     -2.14994616161256      0.04886344443095
  H   -5.09495465083473     -1.47508510280563     -0.87453602610465
  H   -5.46749463511111      1.73954435472274      0.77758092600780
  H   -5.23324117152967     -1.48571268466294      0.76798957245276
