# Supplementary material for: Methodological Approach Based on Structural Parameters, Vibrational Frequencies, and MMFF94 Bond Charge Increments for Platinum-Based Compounds
Source: ACS Omega. 2025 Feb 20;10(8):8314–35. doi: 10.1021/acsomega.4c10141 (PMC11886664; doi:10.1021/acsomega.4c10141)
Supplement: Supplementary file 2 — ao4c10141_si_002.zip [file ao4c10141_si_002.zip › XYZ-opt-geometries/CISPLATIN/cispla-mPW1PW-ZORA-TZVP-TZVP-OPT.xyz]

11
Coordinates from ORCA-job cispla6-mPW1PW-ZORA-def2-TZVP-OPT
  Pt  -3.34983098380330      0.27435099622932      0.11096924602375
  Cl  -1.95255526190035      2.06678831398770      0.23498648123610
  Cl  -1.70367040918621     -1.29274699528975      0.23907076859462
  N   -4.81318019176502      1.74072660916852      0.00364175446995
  N   -4.58136317427034     -1.39096395230573     -0.00511238041552
  H   -5.33716082067405      1.75114147817166     -0.86334295966092
  H   -4.25088762676515      2.59310737073482      0.05268394963408
  H   -3.90037706666289     -2.15188521953844      0.04281587649598
  H   -5.09472970908307     -1.47487992188560     -0.87451068102082
  H   -5.46439646875385      1.74191828258153      0.77976251030173
  H   -5.22850828713572     -1.49033696185402      0.76798543434105
