# Supplementary material for: Methodological Approach Based on Structural Parameters, Vibrational Frequencies, and MMFF94 Bond Charge Increments for Platinum-Based Compounds
Source: ACS Omega. 2025 Feb 20;10(8):8314–35. doi: 10.1021/acsomega.4c10141 (PMC11886664; doi:10.1021/acsomega.4c10141)
Supplement: Supplementary file 2 — ao4c10141_si_002.zip [file ao4c10141_si_002.zip › XYZ-opt-geometries/CISPLATIN/cispla-mPW1PW-ZORA-TZVPP-TZVP-OPT.xyz]

11
Coordinates from ORCA-job cispla7-mPW1PW-ZORA-def2-TZVP-OPT
  Pt  -3.35014916381648      0.27408190268625      0.11056811925360
  Cl  -1.95346526183491      2.06535056473318      0.23483997290963
  Cl  -1.70567288067612     -1.29288057274200      0.23881128169515
  N   -4.81224878872651      1.74027441924241      0.00375770551983
  N   -4.58099742394856     -1.39008257250551     -0.00513093840852
  H   -5.33743095751959      1.75158374613334     -0.86260485807695
  H   -4.24984637059477      2.59278774160703      0.05214260639511
  H   -3.90036344193420     -2.15142902389381      0.04383646125535
  H   -5.09415775881782     -1.47446366679062     -0.87466939826306
  H   -5.46325531903386      1.74181111230470      0.78013145247462
  H   -5.22907263309712     -1.48981365077498      0.76726759524524
