# Supplementary material for: Methodological Approach Based on Structural Parameters, Vibrational Frequencies, and MMFF94 Bond Charge Increments for Platinum-Based Compounds
Source: ACS Omega. 2025 Feb 20;10(8):8314–35. doi: 10.1021/acsomega.4c10141 (PMC11886664; doi:10.1021/acsomega.4c10141)
Supplement: Supplementary file 2 — ao4c10141_si_002.zip [file ao4c10141_si_002.zip › XYZ-opt-geometries/CISPLATIN/cispla-mPW2PLYP-def2-QZVP-OPT.xyz]

11
Coordinates from ORCA-job cispla3-mPW2PLYP-def2-QZVP-OPT
  Pt  -3.34274429017584      0.27457144792001      0.11241399293807
  Cl  -1.94554029575069      2.07504619685726      0.24755580857460
  Cl  -1.69362784804442     -1.29963367623264      0.23255175740066
  N   -4.81226316010003      1.74443577758474      0.00221620955408
  N   -4.58096525778067     -1.39470032880067     -0.00468055796481
  H   -5.34294343105155      1.74264173579005     -0.85840212690064
  H   -4.26282242305798      2.60184323400340      0.03870614171465
  H   -3.91430506876837     -2.16365503419019      0.04504890211844
  H   -5.09398222293949     -1.47437151195226     -0.87231619633641
  H   -5.45730063120366      1.74761725796080      0.78081914895922
  H   -5.23016537112724     -1.48657509894051      0.76503691994214
