# Supplementary material for: Methodological Approach Based on Structural Parameters, Vibrational Frequencies, and MMFF94 Bond Charge Increments for Platinum-Based Compounds
Source: ACS Omega. 2025 Feb 20;10(8):8314–35. doi: 10.1021/acsomega.4c10141 (PMC11886664; doi:10.1021/acsomega.4c10141)
Supplement: Supplementary file 2 — ao4c10141_si_002.zip [file ao4c10141_si_002.zip › XYZ-opt-geometries/CISPLATIN/cispla-mPW2PLYP-def2-TZVP-OPT.xyz]

11
Coordinates from ORCA-job cispla3-mPW2PLYP-def2-TZVP-OPT
  Pt  -3.34207795748724      0.27469127469866      0.11079621787293
  Cl  -1.93638389678786      2.07301893483840      0.23672008016066
  Cl  -1.68763431611143     -1.29789663512683      0.23616502196597
  N   -4.81556508625472      1.74926025561358      0.00411427960904
  N   -4.58392721378498     -1.39958947642835     -0.00479872295794
  H   -5.34125147705537      1.75566430801489     -0.86228195560600
  H   -4.26108280555448      2.60548449849888      0.05026020273003
  H   -3.91165906628365     -2.16609669636220      0.05157672477788
  H   -5.09184049179953     -1.48471896899915     -0.87763716708676
  H   -5.46681443472840      1.74881046661193      0.78057833614402
  H   -5.23842325415229     -1.49140796135981      0.76345698239016
