# Supplementary material for: Methodological Approach Based on Structural Parameters, Vibrational Frequencies, and MMFF94 Bond Charge Increments for Platinum-Based Compounds
Source: ACS Omega. 2025 Feb 20;10(8):8314–35. doi: 10.1021/acsomega.4c10141 (PMC11886664; doi:10.1021/acsomega.4c10141)
Supplement: Supplementary file 2 — ao4c10141_si_002.zip [file ao4c10141_si_002.zip › XYZ-opt-geometries/CISPLATIN/cispla-mPW2PLYP-DKH-TZVP-TZVP-OPT.xyz]

11
Coordinates from ORCA-job cispla10-mPW2PLYP-DKH-def2-TZVP-OPT
  Pt  -3.41437197956104      0.26958243170299      0.10624871689933
  Cl  -2.00005838890966      2.06941857272825      0.23271254065229
  Cl  -1.75079653030847     -1.30188327816244      0.23816905984489
  N   -4.78625474754704      1.68588755187653     -0.03237956794784
  N   -4.56994723089378     -1.33338284188517      0.03338384329191
  H   -5.02447901584316      1.84039984479363     -1.00786355445879
  H   -4.29568991635256      2.52566535046556      0.28359778101507
  H   -3.91976663959765     -2.08769932057224     -0.19837823314815
  H   -5.34039449959680     -1.34092451954021     -0.62549703367924
  H   -5.64312795112239      1.57884715734370      0.49870039030637
  H   -4.93177310026741     -1.53869094875061      0.96025605722415
