# Supplementary material for: Methodological Approach Based on Structural Parameters, Vibrational Frequencies, and MMFF94 Bond Charge Increments for Platinum-Based Compounds
Source: ACS Omega. 2025 Feb 20;10(8):8314–35. doi: 10.1021/acsomega.4c10141 (PMC11886664; doi:10.1021/acsomega.4c10141)
Supplement: Supplementary file 2 — ao4c10141_si_002.zip [file ao4c10141_si_002.zip › XYZ-opt-geometries/CISPLATIN/cispla-mPW2PLYP-DKH-TZVPP-TZVP-OPT.xyz]

11
Coordinates from ORCA-job cispla-mPW2PLYP-DKH-def2-TZVP-OPT
  Pt  -3.41929609330755      0.26917967930845      0.10588552423188
  Cl  -2.00532341980139      2.06666778484854      0.23201299556544
  Cl  -1.75685467479211     -1.30034811723948      0.23862457497794
  N   -4.78380847899671      1.68061873810098     -0.03411236444269
  N   -4.56867002695769     -1.32773428668090      0.03524783603586
  H   -5.00933116650235      1.84255424540665     -1.01163203796731
  H   -4.29766340901680      2.51928449892202      0.29212224766455
  H   -3.92155860798299     -2.08136364357797     -0.20786346362115
  H   -5.34907124274629     -1.33441492270866     -0.61199686262480
  H   -5.64823947637331      1.57161587231814      0.48439076902035
  H   -4.91684340352281     -1.53883984869778      0.96627078115995
