# Supplementary material for: Methodological Approach Based on Structural Parameters, Vibrational Frequencies, and MMFF94 Bond Charge Increments for Platinum-Based Compounds
Source: ACS Omega. 2025 Feb 20;10(8):8314–35. doi: 10.1021/acsomega.4c10141 (PMC11886664; doi:10.1021/acsomega.4c10141)
Supplement: Supplementary file 2 — ao4c10141_si_002.zip [file ao4c10141_si_002.zip › XYZ-opt-geometries/CISPLATIN/cispla-mPW2PLYP-LANL2DZ-OPT.xyz]

11
Coordinates from ORCA-job cispla3-mPW2PLYP-LANL2DZ-OPT
  Pt  -3.35132245437694      0.27408144483058      0.10999705620275
  Cl  -1.89080644696077      2.17930672780524      0.24371553990105
  Cl  -1.62749535813823     -1.39713560037484      0.23650505123523
  N   -4.83803730559706      1.76964939145475      0.00072141752652
  N   -4.60285770935669     -1.42277746746283     -0.00458410412942
  H   -5.35052278513960      1.74939300559383     -0.88226526564391
  H   -4.26243316579855      2.62178512670206      0.05226220648247
  H   -3.90928246269625     -2.18165081338213      0.05137889738592
  H   -5.10755105100312     -1.47826990865077     -0.89054432175782
  H   -5.48463914949370      1.73886394961908      0.79043717604270
  H   -5.25171211143905     -1.48602585613497      0.78132634675451
