# Supplementary material for: Methodological Approach Based on Structural Parameters, Vibrational Frequencies, and MMFF94 Bond Charge Increments for Platinum-Based Compounds
Source: ACS Omega. 2025 Feb 20;10(8):8314–35. doi: 10.1021/acsomega.4c10141 (PMC11886664; doi:10.1021/acsomega.4c10141)
Supplement: Supplementary file 2 — ao4c10141_si_002.zip [file ao4c10141_si_002.zip › XYZ-opt-geometries/CISPLATIN/cispla-mPW2PLYP-LANL2TZ-def2-TZVP-OPT.xyz]

11
Coordinates from ORCA-job cispla2-mPW2PLYP-LANL2TZ-OPT
  Pt  -3.34270776449753      0.27496419873221      0.11084234495096
  Cl  -1.93563614663265      2.08008678941121      0.23675148771218
  Cl  -1.68486456850590     -1.30242048378222      0.23709899672526
  N   -4.81514863202987      1.74878003063132      0.00365681671499
  N   -4.58295715328158     -1.39955601399219     -0.00438218471701
  H   -5.34047763211317      1.75552169757626     -0.86298331101510
  H   -4.26454403639433      2.60758350506612      0.05109004889621
  H   -3.91333943575603     -2.16871846703839      0.04976628959154
  H   -5.09254182981349     -1.48382353854922     -0.87637503655761
  H   -5.46758922462620      1.74711622282803      0.77916615260144
  H   -5.23685357634921     -1.49231394088313      0.76431839509715
