# Supplementary material for: Methodological Approach Based on Structural Parameters, Vibrational Frequencies, and MMFF94 Bond Charge Increments for Platinum-Based Compounds
Source: ACS Omega. 2025 Feb 20;10(8):8314–35. doi: 10.1021/acsomega.4c10141 (PMC11886664; doi:10.1021/acsomega.4c10141)
Supplement: Supplementary file 2 — ao4c10141_si_002.zip [file ao4c10141_si_002.zip › XYZ-opt-geometries/CISPLATIN/cispla-mPW2PLYP-Sappo-DZP-DZP-OPT.xyz]

11
Coordinates from ORCA-job cispla1-mPW2PLYP-Sapporo-DZP-2012-OPT
  Pt  -3.33901896614698      0.27500489001009      0.11207435906018
  Cl  -1.93497096361201      2.09209254445391      0.24009619274451
  Cl  -1.68084224931152     -1.31362641839981      0.23660906978100
  N   -4.80905118645539      1.73330254698743      0.00269369770114
  N   -4.57944387318651     -1.38361228256697     -0.00327618689107
  H   -5.34398735543046      1.74646655175979     -0.86502047587421
  H   -4.26590508924606      2.60418091984578      0.04649811387736
  H   -3.91627680113201     -2.16630794593055      0.04953593702459
  H   -5.09785532909208     -1.47748308145769     -0.87603052480238
  H   -5.46955047295196      1.74299548437201      0.77911437620196
  H   -5.23975771343498     -1.48579320907398      0.76665544117693
