# Supplementary material for: Methodological Approach Based on Structural Parameters, Vibrational Frequencies, and MMFF94 Bond Charge Increments for Platinum-Based Compounds
Source: ACS Omega. 2025 Feb 20;10(8):8314–35. doi: 10.1021/acsomega.4c10141 (PMC11886664; doi:10.1021/acsomega.4c10141)
Supplement: Supplementary file 2 — ao4c10141_si_002.zip [file ao4c10141_si_002.zip › XYZ-opt-geometries/CISPLATIN/cispla-mPW2PLYP-Sappo-QZP-DZP-OPT.xyz]

11
Coordinates from ORCA-job cispla5-mPW2PLYP-Sapporo-DZP-2012-OPT
  Pt  -3.34236918423487      0.27445370241573      0.11127773275966
  Cl  -1.94177633495160      2.07885341682688      0.24098132530552
  Cl  -1.69039428504442     -1.30339031688281      0.23330597159868
  N   -4.80473969741778      1.72375344117658      0.00489446016039
  N   -4.57621836777999     -1.37308079793785     -0.00463000496777
  H   -5.34055946323286      1.73382240877690     -0.86175314647926
  H   -4.26697129333423      2.59721203644893      0.04802209876659
  H   -3.91839691104217     -2.15926152843647      0.04975930071631
  H   -5.09282161465393     -1.46314164233621     -0.87825793869977
  H   -5.46384413073703      1.72887932987391      0.78188799382405
  H   -5.23856871757109     -1.47088004992560      0.76346220701561
