# Supplementary material for: Methodological Approach Based on Structural Parameters, Vibrational Frequencies, and MMFF94 Bond Charge Increments for Platinum-Based Compounds
Source: ACS Omega. 2025 Feb 20;10(8):8314–35. doi: 10.1021/acsomega.4c10141 (PMC11886664; doi:10.1021/acsomega.4c10141)
Supplement: Supplementary file 2 — ao4c10141_si_002.zip [file ao4c10141_si_002.zip › XYZ-opt-geometries/CISPLATIN/cispla-mPW2PLYP-Sappo-TZP-DZP-OPT.xyz]

11
Coordinates from ORCA-job cispla4-mPW2PLYP-Sapporo-DZP-2012-OPT
  Pt  -3.34061324381066      0.27474389061369      0.11169831310790
  Cl  -1.93972689695912      2.08114772282074      0.24120194288622
  Cl  -1.68768657693774     -1.30454481463390      0.23374855528956
  N   -4.80646835666699      1.72727602319216      0.00452952612957
  N   -4.57665683251956     -1.37697622597337     -0.00445921464034
  H   -5.34302383140817      1.73823444747040     -0.86187311140598
  H   -4.26707921613100      2.59993100470206      0.04718896216985
  H   -3.91716839765322     -2.16192495294919      0.05019832916621
  H   -5.09308598934215     -1.46864911541893     -0.87826253331594
  H   -5.46567691681560      1.73430089346011      0.78169444873615
  H   -5.23947374175576     -1.47631887328378      0.76328478187680
