# Supplementary material for: Methodological Approach Based on Structural Parameters, Vibrational Frequencies, and MMFF94 Bond Charge Increments for Platinum-Based Compounds
Source: ACS Omega. 2025 Feb 20;10(8):8314–35. doi: 10.1021/acsomega.4c10141 (PMC11886664; doi:10.1021/acsomega.4c10141)
Supplement: Supplementary file 2 — ao4c10141_si_002.zip [file ao4c10141_si_002.zip › XYZ-opt-geometries/CISPLATIN/cispla-mPW2PLYP-ZORA-TZVP-TZVP-OPT.xyz]

11
Coordinates from ORCA-job cispla6-mPW2PLYP-ZORA-def2-TZVP-OPT
  Pt  -3.34318796907811      0.27446459385932      0.11242471488395
  Cl  -1.93841660223874      2.06812134985305      0.23295872529877
  Cl  -1.69155396529448     -1.29308005157169      0.25042973274590
  N   -4.81326592579243      1.74314981884147      0.00398850036352
  N   -4.58186561398647     -1.39329345886490     -0.00746984124877
  H   -5.34373232958070      1.74633506104519     -0.85949158350304
  H   -4.26284533491561      2.60215905598687      0.04632230110961
  H   -3.91270976187820     -2.16336751621571      0.03381653819421
  H   -5.10052012229804     -1.46758187844404     -0.87495047736048
  H   -5.46066391230354      1.74152406131090      0.78370646609320
  H   -5.22789846263364     -1.49121103580047      0.76721492342313
