# Supplementary material for: Methodological Approach Based on Structural Parameters, Vibrational Frequencies, and MMFF94 Bond Charge Increments for Platinum-Based Compounds
Source: ACS Omega. 2025 Feb 20;10(8):8314–35. doi: 10.1021/acsomega.4c10141 (PMC11886664; doi:10.1021/acsomega.4c10141)
Supplement: Supplementary file 2 — ao4c10141_si_002.zip [file ao4c10141_si_002.zip › XYZ-opt-geometries/CISPLATIN/cispla-mPW2PLYP-ZORA-TZVPP-TZVP-OPT.xyz]

11
Coordinates from ORCA-job cispla7-mPW2PLYP-ZORA-def2-TZVP-OPT
  Pt  -3.34366604045331      0.27444138313920      0.11200765674383
  Cl  -1.94096164815538      2.06599315452968      0.23283918727205
  Cl  -1.69386896433300     -1.29074452022885      0.25011054712966
  N   -4.81231359520203      1.74211042320583      0.00429122810458
  N   -4.58131924094517     -1.39229228389457     -0.00766644076494
  H   -5.34382625872802      1.74569279363351     -0.85860029007255
  H   -4.26157761566020      2.60108000554701      0.04615495483872
  H   -3.91203760516567     -2.16236091521623      0.03492800086929
  H   -5.09919371805013     -1.46750923770455     -0.87560375377194
  H   -5.45935414166525      1.74094759165771      0.78437952065552
  H   -5.22854117164180     -1.49013839466874      0.76610938899579
