# Supplementary material for: Methodological Approach Based on Structural Parameters, Vibrational Frequencies, and MMFF94 Bond Charge Increments for Platinum-Based Compounds
Source: ACS Omega. 2025 Feb 20;10(8):8314–35. doi: 10.1021/acsomega.4c10141 (PMC11886664; doi:10.1021/acsomega.4c10141)
Supplement: Supplementary file 2 — ao4c10141_si_002.zip [file ao4c10141_si_002.zip › XYZ-opt-geometries/CISPLATIN/cispla-PBE-QIDH-def2-QZVP-OPT.xyz]

11
Coordinates from ORCA-job cispla3-PBE-QIDH-def2-QZVP-OPT
  Pt  -3.35617189249636      0.27352246719033      0.11124821858752
  Cl  -1.97695369177904      2.05340079879159      0.24512787081988
  Cl  -1.72717307822841     -1.28191440046834      0.23031502566395
  N   -4.80270947002567      1.72240663014278      0.00147714930177
  N   -4.57486808917371     -1.37179543252453     -0.00289356520004
  H   -5.33464189790702      1.72228241347964     -0.85522570709598
  H   -4.24825600763104      2.57498476068558      0.03397608062206
  H   -3.90472963758683     -2.13556775964745      0.04897214742859
  H   -5.08518298418441     -1.45695270536362     -0.86850687982005
  H   -5.44356678272023      1.73307135162856      0.78002734326438
  H   -5.22240646826723     -1.46621812391453      0.76443231642792
