# Supplementary material for: Methodological Approach Based on Structural Parameters, Vibrational Frequencies, and MMFF94 Bond Charge Increments for Platinum-Based Compounds
Source: ACS Omega. 2025 Feb 20;10(8):8314–35. doi: 10.1021/acsomega.4c10141 (PMC11886664; doi:10.1021/acsomega.4c10141)
Supplement: Supplementary file 2 — ao4c10141_si_002.zip [file ao4c10141_si_002.zip › XYZ-opt-geometries/CISPLATIN/cispla-PBE-QIDH-def2-TZVP-OPT.xyz]

11
Coordinates from ORCA-job cispla3-PBE-QIDH-def2-TZVP-OPT
  Pt  -3.35338705140016      0.27406555417181      0.10992709063669
  Cl  -1.96335304102100      2.05069475856454      0.23283271004924
  Cl  -1.71676572788186     -1.27772333174179      0.23486276363395
  N   -4.80673104719592      1.72626835593993      0.00450626810320
  N   -4.57734361104897     -1.37595231059775     -0.00385245205666
  H   -5.33207236702247      1.73495121105254     -0.85909310867423
  H   -4.25234586563440      2.58057917771905      0.04987020301382
  H   -3.90485960939355     -2.14006660779451      0.05142721704258
  H   -5.08467751351876     -1.46388114253022     -0.87376626777599
  H   -5.45597610208765      1.72931378828517      0.77930630684090
  H   -5.22914806379523     -1.47102945306876      0.76292926918649
