# Supplementary material for: Methodological Approach Based on Structural Parameters, Vibrational Frequencies, and MMFF94 Bond Charge Increments for Platinum-Based Compounds
Source: ACS Omega. 2025 Feb 20;10(8):8314–35. doi: 10.1021/acsomega.4c10141 (PMC11886664; doi:10.1021/acsomega.4c10141)
Supplement: Supplementary file 2 — ao4c10141_si_002.zip [file ao4c10141_si_002.zip › XYZ-opt-geometries/CISPLATIN/cispla-PBE-QIDH-DKH-TZVPP-TZVP-OPT.xyz]

11
Coordinates from ORCA-job cispla-PBE-QIDH-DKH-def2-TZVP-OPT
  Pt  -3.44928411617191      0.27030403861726      0.11196194690156
  Cl  -2.04479515547518      2.04561001787894      0.24179162498283
  Cl  -1.80794097195240     -1.28435350352928      0.28422428342352
  N   -4.77231155166552      1.65367672427427     -0.05876472916116
  N   -4.56502851341886     -1.29681591439371      0.04656984365355
  H   -4.88025006673421      1.86551479997969     -1.04490424447784
  H   -4.32519817725121      2.47517900555031      0.34865825972258
  H   -3.96948729608099     -2.01713415225249     -0.35864821561390
  H   -5.45310088632110     -1.28506323808082     -0.43687127192033
  H   -5.68912330252212      1.53280802674066      0.35026386104467
  H   -4.72013996240646     -1.59250580478483      1.00466864144452
