# Supplementary material for: Methodological Approach Based on Structural Parameters, Vibrational Frequencies, and MMFF94 Bond Charge Increments for Platinum-Based Compounds
Source: ACS Omega. 2025 Feb 20;10(8):8314–35. doi: 10.1021/acsomega.4c10141 (PMC11886664; doi:10.1021/acsomega.4c10141)
Supplement: Supplementary file 2 — ao4c10141_si_002.zip [file ao4c10141_si_002.zip › XYZ-opt-geometries/CISPLATIN/cispla-PBE-QIDH-LANL2DZ-OPT.xyz]

11
Coordinates from ORCA-job cispla3-PBE-QIDH-LANL2DZ-OPT
  Pt  -3.35529692754518      0.27403353221882      0.10945434565193
  Cl  -1.90213907404360      2.15824022993102      0.24229459562118
  Cl  -1.64081624076104     -1.37642001174621      0.23492381801328
  N   -4.83223273588631      1.74904031449436      0.00085261822733
  N   -4.59930786493996     -1.40183426096676     -0.00368192934982
  H   -5.34359968157486      1.72845623892126     -0.87850578563070
  H   -4.26440131218334      2.60261260790851      0.05122537355469
  H   -3.91300274017508     -2.16288114682044      0.05380944237082
  H   -5.10135508121468     -1.45890119145706     -0.88678066629201
  H   -5.47693669866002      1.71890270344619      0.78735777251987
  H   -5.24757164301589     -1.46402901592970      0.77800041531341
