# Supplementary material for: Methodological Approach Based on Structural Parameters, Vibrational Frequencies, and MMFF94 Bond Charge Increments for Platinum-Based Compounds
Source: ACS Omega. 2025 Feb 20;10(8):8314–35. doi: 10.1021/acsomega.4c10141 (PMC11886664; doi:10.1021/acsomega.4c10141)
Supplement: Supplementary file 2 — ao4c10141_si_002.zip [file ao4c10141_si_002.zip › XYZ-opt-geometries/CISPLATIN/cispla-PBE-QIDH-LANL2TZ-def2-TZVP-OPT.xyz]

11
Coordinates from ORCA-job cispla2-PBE-QIDH-LANL2TZ-OPT
  Pt  -3.35486730820914      0.27362288639140      0.10996152692884
  Cl  -1.96054227705918      2.05677537689977      0.23198055239663
  Cl  -1.71539087874291     -1.28591811757395      0.23633778455671
  N   -4.80560125397370      1.72662679205439      0.00405151268523
  N   -4.57700068715234     -1.37558698125177     -0.00323963945298
  H   -5.33157338134988      1.73580730373949     -0.85914879103101
  H   -4.25427893014050      2.58303045810850      0.04936854125469
  H   -3.90776282738243     -2.14262484764804      0.05216190159514
  H   -5.08410825835811     -1.46363972104931     -0.87327165409021
  H   -5.45542410323526      1.73000762575670      0.77836791696555
  H   -5.23011009439652     -1.47088077542717      0.76238034819143
