# Supplementary material for: Methodological Approach Based on Structural Parameters, Vibrational Frequencies, and MMFF94 Bond Charge Increments for Platinum-Based Compounds
Source: ACS Omega. 2025 Feb 20;10(8):8314–35. doi: 10.1021/acsomega.4c10141 (PMC11886664; doi:10.1021/acsomega.4c10141)
Supplement: Supplementary file 2 — ao4c10141_si_002.zip [file ao4c10141_si_002.zip › XYZ-opt-geometries/CISPLATIN/cispla-PBE-QIDH-Sappo-DZP-DZP-OPT.xyz]

11
Coordinates from ORCA-job cispla1-PBE-QIDH-Sapporo-DZP-2012-OPT
  Pt  -3.34943701580284      0.27407919622901      0.11087395259969
  Cl  -1.95625593539806      2.06730909186336      0.23852416777296
  Cl  -1.70688417693835     -1.29427693765547      0.23289012111917
  N   -4.80149089251636      1.71331327687827      0.00388623101859
  N   -4.57523079192097     -1.36234328920290     -0.00308867703693
  H   -5.33630014055967      1.72733939204666     -0.85964735409391
  H   -4.25757327691443      2.58049978627387      0.04499921307609
  H   -3.91276931158447     -2.14170144456242      0.05224494083623
  H   -5.08894747415794     -1.45841444687254     -0.87414008492270
  H   -5.45725649095117      1.72622798996888      0.77951768780136
  H   -5.23451449325571     -1.46481261496671      0.76288980182944
