# Supplementary material for: Methodological Approach Based on Structural Parameters, Vibrational Frequencies, and MMFF94 Bond Charge Increments for Platinum-Based Compounds
Source: ACS Omega. 2025 Feb 20;10(8):8314–35. doi: 10.1021/acsomega.4c10141 (PMC11886664; doi:10.1021/acsomega.4c10141)
Supplement: Supplementary file 2 — ao4c10141_si_002.zip [file ao4c10141_si_002.zip › XYZ-opt-geometries/CISPLATIN/cispla-PBE-QIDH-Sappo-QZP-DZP-OPT.xyz]

11
Coordinates from ORCA-job cispla5-PBE-QIDH-Sapporo-DZP-2012-OPT
  Pt  -3.35256214748064      0.27364106462418      0.11017884252441
  Cl  -1.96460308470271      2.05262115347845      0.23790756648460
  Cl  -1.71674057376196     -1.28120515281499      0.23012647195768
  N   -4.79693352238942      1.70286888897648      0.00539045970147
  N   -4.57205677655275     -1.35129011637610     -0.00344108653944
  H   -5.33079360878219      1.71432893986952     -0.85815910017193
  H   -4.25819748753888      2.57243575231588      0.04751743799739
  H   -3.91451469793434     -2.13381162620506      0.05311793506305
  H   -5.08448464343653     -1.44398232830490     -0.87500461925198
  H   -5.45289973285636      1.71084267100450      0.78021573356781
  H   -5.23287372456422     -1.44922924656797      0.76110035866694
