# Supplementary material for: Methodological Approach Based on Structural Parameters, Vibrational Frequencies, and MMFF94 Bond Charge Increments for Platinum-Based Compounds
Source: ACS Omega. 2025 Feb 20;10(8):8314–35. doi: 10.1021/acsomega.4c10141 (PMC11886664; doi:10.1021/acsomega.4c10141)
Supplement: Supplementary file 2 — ao4c10141_si_002.zip [file ao4c10141_si_002.zip › XYZ-opt-geometries/CISPLATIN/cispla-PBE-QIDH-Sappo-TZP-DZP-OPT.xyz]

11
Coordinates from ORCA-job cispla4-PBE-QIDH-Sapporo-DZP-2012-OPT
  Pt  -3.35090394032405      0.27369783150204      0.11041842433602
  Cl  -1.96164498596127      2.05529942283045      0.23795572571389
  Cl  -1.71347039409478     -1.28332117797346      0.23114597114030
  N   -4.79880061350392      1.70720351758210      0.00473118714186
  N   -4.57270696074144     -1.35581547508121     -0.00317207984560
  H   -5.33341570188477      1.71954442456348     -0.85853861071532
  H   -4.25849927445648      2.57598773094982      0.04614302919284
  H   -3.91363930074345     -2.13723354468613      0.05295516929987
  H   -5.08590122668779     -1.44962644546298     -0.87434598391767
  H   -5.45466722982384      1.71694489951516      0.77983708097296
  H   -5.23301037177819     -1.45546118373928      0.76182008668083
