# Supplementary material for: Methodological Approach Based on Structural Parameters, Vibrational Frequencies, and MMFF94 Bond Charge Increments for Platinum-Based Compounds
Source: ACS Omega. 2025 Feb 20;10(8):8314–35. doi: 10.1021/acsomega.4c10141 (PMC11886664; doi:10.1021/acsomega.4c10141)
Supplement: Supplementary file 2 — ao4c10141_si_002.zip [file ao4c10141_si_002.zip › XYZ-opt-geometries/CISPLATIN/cispla-PBE-QIDH-ZORA-TZVP-TZVP-OPT.xyz]

11
Coordinates from ORCA-job cispla6-PBE-QIDH-ZORA-def2-TZVP-OPT
  Pt  -3.35407400506212      0.27367271654127      0.11200181902581
  Cl  -1.96541079448709      2.04669970685835      0.23385792828576
  Cl  -1.72020388360634     -1.27396939263163      0.25240902444427
  N   -4.80454647001392      1.72058093182273      0.00569544597680
  N   -4.57631758630736     -1.37011114009707     -0.00998677405055
  H   -5.33697924938962      1.72586649914561     -0.85337039174445
  H   -4.25212291218832      2.57627142940008      0.04533170445884
  H   -3.90615266884362     -2.13693670513247      0.03021517363396
  H   -5.09315970508956     -1.44610224542043     -0.87530280997779
  H   -5.44730110169449      1.72361212708183      0.78581533144186
  H   -5.22039162331755     -1.47236392756828      0.76228354850547
