# Supplementary material for: Methodological Approach Based on Structural Parameters, Vibrational Frequencies, and MMFF94 Bond Charge Increments for Platinum-Based Compounds
Source: ACS Omega. 2025 Feb 20;10(8):8314–35. doi: 10.1021/acsomega.4c10141 (PMC11886664; doi:10.1021/acsomega.4c10141)
Supplement: Supplementary file 2 — ao4c10141_si_002.zip [file ao4c10141_si_002.zip › XYZ-opt-geometries/CISPLATIN/cispla-PBE-QIDH-ZORA-TZVPP-TZVP-OPT.xyz]

11
Coordinates from ORCA-job cispla7-PBE-QIDH-ZORA-def2-TZVP-OPT
  Pt  -3.35463830739146      0.27355945296963      0.11184970966991
  Cl  -1.96765718138535      2.04350699018282      0.23338756749005
  Cl  -1.72287439617766     -1.27118444212401      0.25226492409948
  N   -4.80358032761596      1.71913362742313      0.00567206181642
  N   -4.57565938273303     -1.36853787729395     -0.00979727642385
  H   -5.33647507577056      1.72461182435657     -0.85319888379253
  H   -4.25102365235501      2.57489739885056      0.04512186555225
  H   -3.90548912616334     -2.13548969509643      0.03103212235786
  H   -5.09240849421275     -1.44515460023143     -0.87520606038453
  H   -5.44651331940193      1.72258849924749      0.78574507064058
  H   -5.22034073679291     -1.47071117828440      0.76207889897437
