# Supplementary material for: Methodological Approach Based on Structural Parameters, Vibrational Frequencies, and MMFF94 Bond Charge Increments for Platinum-Based Compounds
Source: ACS Omega. 2025 Feb 20;10(8):8314–35. doi: 10.1021/acsomega.4c10141 (PMC11886664; doi:10.1021/acsomega.4c10141)
Supplement: Supplementary file 2 — ao4c10141_si_002.zip [file ao4c10141_si_002.zip › XYZ-opt-geometries/CISPLATIN/cispla-PBE0-def2-QZVP-OPT.xyz]

11
Coordinates from ORCA-job cispla3-PBE0-def2-QZVP-OPT
  Pt  -3.35008536415789      0.27403219082701      0.11075987370876
  Cl  -1.95700408588934      2.06929802816694      0.24242487271482
  Cl  -1.70726569885704     -1.29734628931324      0.22942640056086
  N   -4.81165866728514      1.74289454052744      0.00264148559057
  N   -4.58051583658200     -1.39261064659564     -0.00349498711359
  H   -5.33466108135073      1.75342541319982     -0.86469467320167
  H   -4.24844830838691      2.59473076761249      0.05143920108882
  H   -3.89940748521977     -2.15344320242162      0.04462234854686
  H   -5.09605825145932     -1.47831211455795     -0.87111425296362
  H   -5.46483585298052      1.74605507787411      0.77675150827382
  H   -5.22671936783129     -1.49150376531938      0.77018822279437
