# Supplementary material for: Methodological Approach Based on Structural Parameters, Vibrational Frequencies, and MMFF94 Bond Charge Increments for Platinum-Based Compounds
Source: ACS Omega. 2025 Feb 20;10(8):8314–35. doi: 10.1021/acsomega.4c10141 (PMC11886664; doi:10.1021/acsomega.4c10141)
Supplement: Supplementary file 2 — ao4c10141_si_002.zip [file ao4c10141_si_002.zip › XYZ-opt-geometries/CISPLATIN/cispla-PBE0-def2-TZVP-OPT.xyz]

11
Coordinates from ORCA-job cispla3-PBE0-def2-TZVP-OPT
  Pt  -3.35084455772997      0.27413344249193      0.11013611769442
  Cl  -1.95333169295605      2.06835586861545      0.23710632258682
  Cl  -1.70558711855677     -1.29582757467984      0.23277033806172
  N   -4.81436842240528      1.74688481893763      0.00279953418055
  N   -4.58245996906254     -1.39693832676887     -0.00337703953546
  H   -5.33657030206932      1.76060205318892     -0.86674807341037
  H   -4.24508975484706      2.59652786563985      0.05358095309151
  H   -3.89531180161148     -2.15426860825038      0.04919183655061
  H   -5.09373156782646     -1.48613109840600     -0.87494390557840
  H   -5.46792034378455      1.75041019251924      0.77858238147758
  H   -5.23144446915047     -1.49652863328794      0.76985153488101
