# Supplementary material for: Methodological Approach Based on Structural Parameters, Vibrational Frequencies, and MMFF94 Bond Charge Increments for Platinum-Based Compounds
Source: ACS Omega. 2025 Feb 20;10(8):8314–35. doi: 10.1021/acsomega.4c10141 (PMC11886664; doi:10.1021/acsomega.4c10141)
Supplement: Supplementary file 2 — ao4c10141_si_002.zip [file ao4c10141_si_002.zip › XYZ-opt-geometries/CISPLATIN/cispla-PBE0-DH-def2-QZVP-OPT.xyz]

11
Coordinates from ORCA-job cispla3-PBE0-DH-def2-QZVP-OPT
  Pt  -3.35249345154470      0.27373616627120      0.11114350640275
  Cl  -1.96740762924718      2.06084673875710      0.24325182819298
  Cl  -1.71825018129500     -1.28940243767696      0.23147342293579
  N   -4.80667719100406      1.73014574776642      0.00126128540317
  N   -4.57807304926238     -1.37965186997631     -0.00265078604141
  H   -5.33269569198802      1.73508551174355     -0.85980442357168
  H   -4.24924928378536      2.58116496000493      0.04222870010687
  H   -3.90420567271379     -2.14116162276847      0.04679394185352
  H   -5.09075379462474     -1.46457907915745     -0.86760175833494
  H   -5.45327401383825      1.73683751834132      0.77589171810438
  H   -5.22358004069647     -1.47580163330533      0.76696256494857
