# Supplementary material for: Methodological Approach Based on Structural Parameters, Vibrational Frequencies, and MMFF94 Bond Charge Increments for Platinum-Based Compounds
Source: ACS Omega. 2025 Feb 20;10(8):8314–35. doi: 10.1021/acsomega.4c10141 (PMC11886664; doi:10.1021/acsomega.4c10141)
Supplement: Supplementary file 2 — ao4c10141_si_002.zip [file ao4c10141_si_002.zip › XYZ-opt-geometries/CISPLATIN/cispla-PBE0-DH-def2-TZVP-OPT.xyz]

11
Coordinates from ORCA-job cispla3-PBE0-DH-def2-TZVP-OPT
  Pt  -3.35145626294858      0.27408716718530      0.10992928790379
  Cl  -1.95869599074361      2.05809286940998      0.23378473498951
  Cl  -1.71171012233338     -1.28580866163546      0.23407452412988
  N   -4.81009560457774      1.73377758085352      0.00372651916990
  N   -4.58004037771495     -1.38353550085180     -0.00349895787055
  H   -5.33225685654335      1.74531664520267     -0.86182086604526
  H   -4.25056365556800      2.58492484891426      0.05257331194881
  H   -3.90264029498704     -2.14385535180344      0.05011471611371
  H   -5.08902999792678     -1.47102993818649     -0.87249449306564
  H   -5.46108520563606      1.73560127068912      0.77708648140619
  H   -5.22908563102048     -1.48035092977767      0.76547474131964
