# Supplementary material for: Methodological Approach Based on Structural Parameters, Vibrational Frequencies, and MMFF94 Bond Charge Increments for Platinum-Based Compounds
Source: ACS Omega. 2025 Feb 20;10(8):8314–35. doi: 10.1021/acsomega.4c10141 (PMC11886664; doi:10.1021/acsomega.4c10141)
Supplement: Supplementary file 2 — ao4c10141_si_002.zip [file ao4c10141_si_002.zip › XYZ-opt-geometries/CISPLATIN/cispla-PBE0-DH-DKH-TZVP-TZVP-OPT.xyz]

11
Coordinates from ORCA-job cispla10-PBE0-DH-DKH-def2-TZVP-OPT
  Pt  -3.43314007869551      0.26869833646221      0.10612088964558
  Cl  -2.02902304778862      2.05475062659471      0.23575050902421
  Cl  -1.78188110757677     -1.29163514818812      0.24042855882885
  N   -4.77968366585107      1.66743116519023     -0.03896641445607
  N   -4.56668491968035     -1.31372423139084      0.03794754863206
  H   -4.98371413350009      1.83656297258967     -1.01731302010204
  H   -4.28914427143336      2.49781776344254      0.29659053894512
  H   -3.91734743433179     -2.05595329243915     -0.22559744488092
  H   -5.36351334969404     -1.32399149925640     -0.58423538638505
  H   -5.65128182698844      1.56366240201088      0.46275295063741
  H   -4.88124616445993     -1.53639909501572      0.97547127011084
