# Supplementary material for: Methodological Approach Based on Structural Parameters, Vibrational Frequencies, and MMFF94 Bond Charge Increments for Platinum-Based Compounds
Source: ACS Omega. 2025 Feb 20;10(8):8314–35. doi: 10.1021/acsomega.4c10141 (PMC11886664; doi:10.1021/acsomega.4c10141)
Supplement: Supplementary file 2 — ao4c10141_si_002.zip [file ao4c10141_si_002.zip › XYZ-opt-geometries/CISPLATIN/cispla-PBE0-DH-DKH-TZVPP-TZVP-OPT.xyz]

11
Coordinates from ORCA-job cispla-PBE0-DH-DKH-def2-TZVP-OPT
  Pt  -3.44224216895794      0.26892939179757      0.10771845999482
  Cl  -2.03727368222239      2.05361440153111      0.24179962948999
  Cl  -1.79164662793803     -1.29100020178124      0.25036551701425
  N   -4.77649814074225      1.66055052023107     -0.04563182944762
  N   -4.56587025545737     -1.30591647791034      0.04038610003303
  H   -4.93818552579774      1.84834292451246     -1.02887670393549
  H   -4.30199200630291      2.48729926297176      0.32020362919859
  H   -3.93394242630312     -2.04227654925694     -0.27487089820922
  H   -5.40142147427672     -1.31011556009844     -0.52893345126972
  H   -5.66947449237285      1.55162449703578      0.41592756122782
  H   -4.81811319962863     -1.55383220903280      0.99086198590355
