# Supplementary material for: Methodological Approach Based on Structural Parameters, Vibrational Frequencies, and MMFF94 Bond Charge Increments for Platinum-Based Compounds
Source: ACS Omega. 2025 Feb 20;10(8):8314–35. doi: 10.1021/acsomega.4c10141 (PMC11886664; doi:10.1021/acsomega.4c10141)
Supplement: Supplementary file 2 — ao4c10141_si_002.zip [file ao4c10141_si_002.zip › XYZ-opt-geometries/CISPLATIN/cispla-PBE0-DH-LANL2DZ-OPT.xyz]

11
Coordinates from ORCA-job cispla3-PBE0-DH-LANL2DZ-OPT
  Pt  -3.36353019193749      0.27314930123212      0.10893302049402
  Cl  -1.91272962586247      2.15489512585903      0.23956049841210
  Cl  -1.65413101836398     -1.37646085383167      0.23609909637884
  N   -4.82924854639807      1.74865413148701     -0.00027039245718
  N   -4.59786702314256     -1.40072515762161     -0.00231259724156
  H   -5.33874026164646      1.73209281971973     -0.88012764021949
  H   -4.25540731519720      2.59847967662847      0.05264245794667
  H   -3.90623536902544     -2.15764415889479      0.05226533531581
  H   -5.10132168434783     -1.45894712801089     -0.88388718451228
  H   -5.47448713107151      1.72068112201605      0.78514919807530
  H   -5.24296183300696     -1.46695487858345      0.78089820780778
