# Supplementary material for: Methodological Approach Based on Structural Parameters, Vibrational Frequencies, and MMFF94 Bond Charge Increments for Platinum-Based Compounds
Source: ACS Omega. 2025 Feb 20;10(8):8314–35. doi: 10.1021/acsomega.4c10141 (PMC11886664; doi:10.1021/acsomega.4c10141)
Supplement: Supplementary file 2 — ao4c10141_si_002.zip [file ao4c10141_si_002.zip › XYZ-opt-geometries/CISPLATIN/cispla-PBE0-DH-LANL2TZ-def2-TZVP-OPT.xyz]

11
Coordinates from ORCA-job cispla2-PBE0-DH-LANL2TZ-OPT
  Pt  -3.35251676494531      0.27380079662391      0.11025679330782
  Cl  -1.95708772628421      2.06061125606913      0.23395574605852
  Cl  -1.71124921895049     -1.28944559352160      0.23538550483087
  N   -4.80901341590287      1.73281318437228      0.00341048449732
  N   -4.57946123969762     -1.38210257620141     -0.00324632987283
  H   -5.33162537173548      1.74331097622592     -0.86187807406067
  H   -4.25285550193488      2.58626449787881      0.05194064363214
  H   -3.90527395142116     -2.14535249362032      0.05016358795914
  H   -5.08794356043535     -1.46843809411818     -0.87267885895700
  H   -5.46002088014498      1.73397028405728      0.77677936311886
  H   -5.22961236854760     -1.47821223776584      0.76486113948582
