# Supplementary material for: Methodological Approach Based on Structural Parameters, Vibrational Frequencies, and MMFF94 Bond Charge Increments for Platinum-Based Compounds
Source: ACS Omega. 2025 Feb 20;10(8):8314–35. doi: 10.1021/acsomega.4c10141 (PMC11886664; doi:10.1021/acsomega.4c10141)
Supplement: Supplementary file 2 — ao4c10141_si_002.zip [file ao4c10141_si_002.zip › XYZ-opt-geometries/CISPLATIN/cispla-PBE0-DH-Sappo-DZP-DZP-OPT.xyz]

11
Coordinates from ORCA-job cispla1-PBE0-DH-Sapporo-DZP-2012-OPT
  Pt  -3.34971871906938      0.27416958832975      0.11090216008855
  Cl  -1.95682565118039      2.07426924077079      0.23954993087630
  Cl  -1.70618590212236     -1.30049975073861      0.23302986534717
  N   -4.80496621050397      1.72086194790219      0.00376103118304
  N   -4.57690846063469     -1.37034914533554     -0.00372862459746
  H   -5.33669839068161      1.73936983445732     -0.86169444904461
  H   -4.25257962815301      2.58332621796400      0.04901397175164
  H   -3.90571417373994     -2.14329723816313      0.05007427726011
  H   -5.09126127982166     -1.46835200943584     -0.87431080176991
  H   -5.46229417382998      1.73451271932005      0.77820773756631
  H   -5.23350741026298     -1.47679140507097      0.76414490133887
