# Supplementary material for: Methodological Approach Based on Structural Parameters, Vibrational Frequencies, and MMFF94 Bond Charge Increments for Platinum-Based Compounds
Source: ACS Omega. 2025 Feb 20;10(8):8314–35. doi: 10.1021/acsomega.4c10141 (PMC11886664; doi:10.1021/acsomega.4c10141)
Supplement: Supplementary file 2 — ao4c10141_si_002.zip [file ao4c10141_si_002.zip › XYZ-opt-geometries/CISPLATIN/cispla-PBE0-DH-Sappo-QZP-DZP-OPT.xyz]

11
Coordinates from ORCA-job cispla5-PBE0-DH-Sapporo-DZP-2012-OPT
  Pt  -3.35239325643144      0.27355406776257      0.11028033722220
  Cl  -1.96254087688800      2.06459230254618      0.23757438049157
  Cl  -1.71439053502997     -1.29364475901088      0.23166449130537
  N   -4.80047154947719      1.71151170929466      0.00414745083247
  N   -4.57393778746417     -1.36001114311328     -0.00297328881299
  H   -5.33216520182785      1.72728175625662     -0.86080732730762
  H   -4.25434586465479      2.57714203900905      0.04934100882412
  H   -3.90883844961157     -2.13723263391087      0.05121035599509
  H   -5.08824003128543     -1.45442842279241     -0.87337664761115
  H   -5.45779727540637      1.72093086693850      0.77798168950948
  H   -5.23153917192319     -1.46247578298013      0.76390754955147
