# Supplementary material for: Methodological Approach Based on Structural Parameters, Vibrational Frequencies, and MMFF94 Bond Charge Increments for Platinum-Based Compounds
Source: ACS Omega. 2025 Feb 20;10(8):8314–35. doi: 10.1021/acsomega.4c10141 (PMC11886664; doi:10.1021/acsomega.4c10141)
Supplement: Supplementary file 2 — ao4c10141_si_002.zip [file ao4c10141_si_002.zip › XYZ-opt-geometries/CISPLATIN/cispla-PBE0-DH-Sappo-TZP-DZP-OPT.xyz]

11
Coordinates from ORCA-job cispla4-PBE0-DH-Sapporo-DZP-2012-OPT
  Pt  -3.35095588885169      0.27384717075514      0.11047524599891
  Cl  -1.96103906271729      2.06591152009180      0.23770703893301
  Cl  -1.71163407061129     -1.29338343031190      0.23302528025899
  N   -4.80144729039888      1.71422373150206      0.00351062623010
  N   -4.57487809937376     -1.36323129920880     -0.00284535586788
  H   -5.33332429272619      1.73100725801207     -0.86146759805431
  H   -4.25379729933404      2.57899303353588      0.04872063720670
  H   -3.90837071539355     -2.13944833359530      0.05050570347975
  H   -5.09038128421468     -1.45869775460226     -0.87258372328195
  H   -5.45915957081038      1.72521166251284      0.77717782099792
  H   -5.23167242556819     -1.46721355869154      0.76472432409875
