# Supplementary material for: Methodological Approach Based on Structural Parameters, Vibrational Frequencies, and MMFF94 Bond Charge Increments for Platinum-Based Compounds
Source: ACS Omega. 2025 Feb 20;10(8):8314–35. doi: 10.1021/acsomega.4c10141 (PMC11886664; doi:10.1021/acsomega.4c10141)
Supplement: Supplementary file 2 — ao4c10141_si_002.zip [file ao4c10141_si_002.zip › XYZ-opt-geometries/CISPLATIN/cispla-PBE0-DH-ZORA-TZVP-TZVP-OPT.xyz]

11
Coordinates from ORCA-job cispla6-PBE0-DH-ZORA-def2-TZVP-OPT
  Pt  -3.35197951235589      0.27390732410746      0.11140890959228
  Cl  -1.96058054863638      2.05468122850487      0.23319991714074
  Cl  -1.71498297581960     -1.28252839045623      0.24651338938695
  N   -4.80789013275626      1.72696795221709      0.00527859362321
  N   -4.57863984102711     -1.37655413544787     -0.00802256357712
  H   -5.33658693843988      1.73503461100411     -0.85616961303015
  H   -4.25150188800330      2.58028182228939      0.04883201613302
  H   -3.90444533744176     -2.13997337811641      0.03790685390358
  H   -5.09131309823728     -1.45654586864749     -0.87551802891594
  H   -5.45338051991955      1.72890868778170      0.78319728312909
  H   -5.22535920736295     -1.47695985323659      0.76232324261433
