# Supplementary material for: Methodological Approach Based on Structural Parameters, Vibrational Frequencies, and MMFF94 Bond Charge Increments for Platinum-Based Compounds
Source: ACS Omega. 2025 Feb 20;10(8):8314–35. doi: 10.1021/acsomega.4c10141 (PMC11886664; doi:10.1021/acsomega.4c10141)
Supplement: Supplementary file 2 — ao4c10141_si_002.zip [file ao4c10141_si_002.zip › XYZ-opt-geometries/CISPLATIN/cispla-PBE0-DH-ZORA-TZVPP-TZVP-OPT.xyz]

11
Coordinates from ORCA-job cispla7-PBE0-DH-ZORA-def2-TZVP-OPT
  Pt  -3.35271556980323      0.27390839828590      0.11115786621393
  Cl  -1.96284632364508      2.05295879537324      0.23259292797208
  Cl  -1.71692795749241     -1.28106589992854      0.24561817395891
  N   -4.80710677507146      1.72612806370664      0.00541636122488
  N   -4.57819512990908     -1.37566208459242     -0.00777586312346
  H   -5.33490640287160      1.73535938196379     -0.85656085117369
  H   -4.25029768049575      2.57916855287099      0.05016188600370
  H   -3.90343885389106     -2.13873560279512      0.03710651410321
  H   -5.09239883296930     -1.45636348852955     -0.87429103270242
  H   -5.45394268332446      1.72839942207213      0.78220187365996
  H   -5.22388379052653     -1.47687553842706      0.76332214386290
