# Supplementary material for: Methodological Approach Based on Structural Parameters, Vibrational Frequencies, and MMFF94 Bond Charge Increments for Platinum-Based Compounds
Source: ACS Omega. 2025 Feb 20;10(8):8314–35. doi: 10.1021/acsomega.4c10141 (PMC11886664; doi:10.1021/acsomega.4c10141)
Supplement: Supplementary file 2 — ao4c10141_si_002.zip [file ao4c10141_si_002.zip › XYZ-opt-geometries/CISPLATIN/cispla-PBE0-DKH-TZVP-TZVP-OPT.xyz]

11
Coordinates from ORCA-job cispla10-PBE0-DKH-def2-TZVP-OPT
  Pt  -3.42738335689340      0.26835335263294      0.10407332072473
  Cl  -2.01950804498836      2.06379745735751      0.24321978606526
  Cl  -1.76988218889526     -1.30129495104154      0.21813418975283
  N   -4.78297750372271      1.67650220870877     -0.02685730024384
  N   -4.56701906391472     -1.32308465081039      0.02983794238950
  H   -5.05063566352023      1.81287855434617     -0.99856005463531
  H   -4.26535620136972      2.51710395398496      0.25402186927229
  H   -3.89392958274629     -2.07630402103665     -0.15189926861712
  H   -5.30739861914755     -1.35511388888184     -0.66364037340493
  H   -5.62414305622800      1.59239477435260      0.53478577671291
  H   -4.96842671857374     -1.50801278961254      0.94583411198369
