# Supplementary material for: Methodological Approach Based on Structural Parameters, Vibrational Frequencies, and MMFF94 Bond Charge Increments for Platinum-Based Compounds
Source: ACS Omega. 2025 Feb 20;10(8):8314–35. doi: 10.1021/acsomega.4c10141 (PMC11886664; doi:10.1021/acsomega.4c10141)
Supplement: Supplementary file 2 — ao4c10141_si_002.zip [file ao4c10141_si_002.zip › XYZ-opt-geometries/CISPLATIN/cispla-PBE0-DKH-TZVPP-TZVP-OPT.xyz]

11
Coordinates from ORCA-job cispla-PBE0-DKH-def2-TZVP-OPT
  Pt  -3.43320701655695      0.26793558181966      0.10367565499577
  Cl  -2.02470735608010      2.06274242827946      0.24159879555274
  Cl  -1.77563151629368     -1.30110529246088      0.21696194002305
  N   -4.78048485325222      1.67088318652269     -0.02845831697283
  N   -4.56563340535000     -1.31721540374367      0.03229028097915
  H   -5.02759276878447      1.81944050832804     -1.00403612525322
  H   -4.27011179664049      2.51008007125602      0.26994109796942
  H   -3.89640659046789     -2.07000912665518     -0.16587928472031
  H   -5.32068612793399     -1.34763357131519     -0.64530744843863
  H   -5.63425053229763      1.58244024682678      0.51320168799989
  H   -4.94794803634255     -1.51033862885774      0.95496171786498
