# Supplementary material for: Methodological Approach Based on Structural Parameters, Vibrational Frequencies, and MMFF94 Bond Charge Increments for Platinum-Based Compounds
Source: ACS Omega. 2025 Feb 20;10(8):8314–35. doi: 10.1021/acsomega.4c10141 (PMC11886664; doi:10.1021/acsomega.4c10141)
Supplement: Supplementary file 2 — ao4c10141_si_002.zip [file ao4c10141_si_002.zip › XYZ-opt-geometries/CISPLATIN/cispla-PBE0-LANL2DZ-OPT.xyz]

11
Coordinates from ORCA-job cispla13-PBE0-LANL2DZ-OPT
  Pt  -3.37240434006778      0.27246635008344      0.10844064207974
  Cl  -1.92094165323636      2.16004716055749      0.23920260977320
  Cl  -1.66220344844107     -1.38306011734913      0.23671087035962
  N   -4.82937178313514      1.75684745253400     -0.00055433010468
  N   -4.59652646438902     -1.40873786745702     -0.00235541837845
  H   -5.34049796683640      1.74321921155191     -0.88394730711310
  H   -4.24259435312251      2.60422889917898      0.05224134296822
  H   -3.89238457004875     -2.16125848096601      0.05244503987242
  H   -5.10167498565342     -1.47008999324473     -0.88714632491718
  H   -5.47606642846870      1.73284406592407      0.78875115872638
  H   -5.24199400660083     -1.47928668081301      0.78516171673384
