# Supplementary material for: Methodological Approach Based on Structural Parameters, Vibrational Frequencies, and MMFF94 Bond Charge Increments for Platinum-Based Compounds
Source: ACS Omega. 2025 Feb 20;10(8):8314–35. doi: 10.1021/acsomega.4c10141 (PMC11886664; doi:10.1021/acsomega.4c10141)
Supplement: Supplementary file 2 — ao4c10141_si_002.zip [file ao4c10141_si_002.zip › XYZ-opt-geometries/CISPLATIN/cispla-PBE0-LANL2TZ-def2-TZVP-OPT.xyz]

11
Coordinates from ORCA-job cispla2-PBE0-LANL2TZ-OPT
  Pt  -3.35129211627900      0.27411683215971      0.11070381129761
  Cl  -1.95282373367556      2.06895411912742      0.23821815591445
  Cl  -1.70418049396279     -1.29639785199114      0.23261690234124
  N   -4.81356109074653      1.74559102984030      0.00253916449953
  N   -4.58204868857976     -1.39552022424600     -0.00315203401467
  H   -5.33403275009906      1.75768644537886     -0.86808442915976
  H   -4.24788867663879      2.59762084626066      0.05446848768953
  H   -3.89787827153070     -2.15570485244788      0.04802622895402
  H   -5.09416549102898     -1.48245626111283     -0.87447349899561
  H   -5.46830909480424      1.74692297180697      0.77733439146218
  H   -5.23047959265457     -1.49359305477606      0.77075282001148
