# Supplementary material for: Methodological Approach Based on Structural Parameters, Vibrational Frequencies, and MMFF94 Bond Charge Increments for Platinum-Based Compounds
Source: ACS Omega. 2025 Feb 20;10(8):8314–35. doi: 10.1021/acsomega.4c10141 (PMC11886664; doi:10.1021/acsomega.4c10141)
Supplement: Supplementary file 2 — ao4c10141_si_002.zip [file ao4c10141_si_002.zip › XYZ-opt-geometries/CISPLATIN/cispla-PBE0-Sappo-DZP-DZP-OPT.xyz]

11
Coordinates from ORCA-job cispla1-PBE0-Sapporo-DZP-2012-OPT
  Pt  -3.35124598370622      0.27416420004917      0.11067512627178
  Cl  -1.95629073985504      2.08416963135413      0.23857054081557
  Cl  -1.70450195867168     -1.31046558806545      0.23336638157526
  N   -4.80812754088627      1.73271513394196      0.00185856489578
  N   -4.57859502360218     -1.38240958162569     -0.00213576872887
  H   -5.33813049986384      1.75652442233745     -0.86912434732100
  H   -4.24363369155545      2.59313559615493      0.05159537131933
  H   -3.89482828360493     -2.15125432422009      0.04982406863696
  H   -5.09715767532037     -1.48443863633005     -0.87436322248093
  H   -5.47047862827843      1.74891313561118      0.77716039633243
  H   -5.23366997465556     -1.49383398920755      0.77152288868369
