# Supplementary material for: Methodological Approach Based on Structural Parameters, Vibrational Frequencies, and MMFF94 Bond Charge Increments for Platinum-Based Compounds
Source: ACS Omega. 2025 Feb 20;10(8):8314–35. doi: 10.1021/acsomega.4c10141 (PMC11886664; doi:10.1021/acsomega.4c10141)
Supplement: Supplementary file 2 — ao4c10141_si_002.zip [file ao4c10141_si_002.zip › XYZ-opt-geometries/CISPLATIN/cispla-PBE0-Sappo-QZP-DZP-OPT.xyz]

11
Coordinates from ORCA-job cispla5-PBE0-Sapporo-DZP-2012-OPT
  Pt  -3.35420483255641      0.27388531631053      0.11039284073923
  Cl  -1.96174663151289      2.07876322958354      0.23906013807407
  Cl  -1.71088664769157     -1.30635973373066      0.23163577002839
  N   -4.80425782005282      1.72410166990534      0.00347167210528
  N   -4.57532345760065     -1.37314875388026     -0.00309802978878
  H   -5.33405783659000      1.74658300876132     -0.86706769114685
  H   -4.24629423473052      2.58781887219867      0.05450047601294
  H   -3.89716871342581     -2.14603585717848      0.04735936038427
  H   -5.09468443097098     -1.47107029958350     -0.87469048975048
  H   -5.46720362675557      1.73558260739255      0.77764836212016
  H   -5.23083176811275     -1.48290005977904      0.76973759122177
