# Supplementary material for: Methodological Approach Based on Structural Parameters, Vibrational Frequencies, and MMFF94 Bond Charge Increments for Platinum-Based Compounds
Source: ACS Omega. 2025 Feb 20;10(8):8314–35. doi: 10.1021/acsomega.4c10141 (PMC11886664; doi:10.1021/acsomega.4c10141)
Supplement: Supplementary file 2 — ao4c10141_si_002.zip [file ao4c10141_si_002.zip › XYZ-opt-geometries/CISPLATIN/cispla-PBE0-Sappo-TZP-DZP-OPT.xyz]

11
Coordinates from ORCA-job cispla4-PBE0-Sapporo-DZP-2012-OPT
  Pt  -3.35216197754450      0.27403340643992      0.11055574292704
  Cl  -1.95989039081264      2.07801747313708      0.23918753838325
  Cl  -1.70885510874193     -1.30534088803497      0.23191991621827
  N   -4.80498961598888      1.72553953997643      0.00344267843304
  N   -4.57582332630368     -1.37470072114886     -0.00320913162620
  H   -5.33657053030207      1.74795975412791     -0.86626946794384
  H   -4.24651186956008      2.58921090237873      0.05261816875696
  H   -3.89752294624599     -2.14755970425134      0.04881772199256
  H   -5.09444439802245     -1.47387747015653     -0.87534609139254
  H   -5.46721663335425      1.73862942856193      0.77848665251654
  H   -5.23267320312348     -1.48469172103031      0.76874627173492
