# Supplementary material for: Methodological Approach Based on Structural Parameters, Vibrational Frequencies, and MMFF94 Bond Charge Increments for Platinum-Based Compounds
Source: ACS Omega. 2025 Feb 20;10(8):8314–35. doi: 10.1021/acsomega.4c10141 (PMC11886664; doi:10.1021/acsomega.4c10141)
Supplement: Supplementary file 2 — ao4c10141_si_002.zip [file ao4c10141_si_002.zip › XYZ-opt-geometries/CISPLATIN/cispla-PBE0-ZORA-TZVP-TZVP-OPT.xyz]

11
Coordinates from ORCA-job cispla6-PBE0-ZORA-def2-TZVP-OPT
  Pt  -3.35169050291032      0.27404866141036      0.11113542256142
  Cl  -1.95586894410256      2.06447316118230      0.23552468228724
  Cl  -1.70809655923592     -1.29216280713977      0.23880680841052
  N   -4.81182121877274      1.73939071692380      0.00344316874642
  N   -4.58080476808730     -1.38919959087299     -0.00495602018974
  H   -5.33610222902159      1.75153070404707     -0.86477933129707
  H   -4.24705137020922      2.59194346355972      0.05324442816548
  H   -3.89761417079219     -2.15019990659144      0.04316682166125
  H   -5.09444353173132     -1.47417679461049     -0.87551501165122
  H   -5.46428435025785      1.74170715783214      0.78010669097841
  H   -5.22888235487895     -1.49013476574070      0.76877234032729
