# Supplementary material for: Methodological Approach Based on Structural Parameters, Vibrational Frequencies, and MMFF94 Bond Charge Increments for Platinum-Based Compounds
Source: ACS Omega. 2025 Feb 20;10(8):8314–35. doi: 10.1021/acsomega.4c10141 (PMC11886664; doi:10.1021/acsomega.4c10141)
Supplement: Supplementary file 2 — ao4c10141_si_002.zip [file ao4c10141_si_002.zip › XYZ-opt-geometries/CISPLATIN/cispla-PBE0-ZORA-TZVPP-TZVP-OPT.xyz]

11
Coordinates from ORCA-job cispla7-PBE0-ZORA-def2-TZVP-OPT
  Pt  -3.35221312811755      0.27394469711379      0.11092344200383
  Cl  -1.95766765371051      2.06365817865062      0.23527002074855
  Cl  -1.70977967761598     -1.29132481201798      0.23880635908815
  N   -4.81075717891106      1.73886099938600      0.00373784722221
  N   -4.58045039098924     -1.38865091769898     -0.00514875500610
  H   -5.33672036643432      1.75131032657740     -0.86355178827528
  H   -4.24584117079252      2.59153092661037      0.05217558988403
  H   -3.89750697877690     -2.14995502200631      0.04447000337834
  H   -5.09320754424078     -1.47443132669050     -0.87622825661470
  H   -5.46251939275471      1.74209201362163      0.78106803066378
  H   -5.22999651765641     -1.48981506354604      0.76742750690718
