# Supplementary material for: Methodological Approach Based on Structural Parameters, Vibrational Frequencies, and MMFF94 Bond Charge Increments for Platinum-Based Compounds
Source: ACS Omega. 2025 Feb 20;10(8):8314–35. doi: 10.1021/acsomega.4c10141 (PMC11886664; doi:10.1021/acsomega.4c10141)
Supplement: Supplementary file 2 — ao4c10141_si_002.zip [file ao4c10141_si_002.zip › XYZ-opt-geometries/CISPLATIN/cispla-RI-SCS-MP2-def2-TZVP-OPT.xyz]

11
Coordinates from ORCA-job cispla14-RI-SCS-MP2-def2-TZVP-OPT
  Pt  -3.34356732410556      0.27464545368528      0.11085681011435
  Cl  -1.94315705661935      2.05082922535047      0.23629873191164
  Cl  -1.69716015216969     -1.27579479499061      0.23507177858290
  N   -4.80491428608493      1.72579708648482      0.00893537740584
  N   -4.57571608876894     -1.37502384696098     -0.00802527117093
  H   -5.34305009543885      1.72879479532980     -0.85473599107745
  H   -4.26883467869307      2.59768582191081      0.04729909563753
  H   -3.92016604637335     -2.15965571100029      0.05164375775263
  H   -5.08315693258748     -1.46018438001809     -0.88596564442839
  H   -5.45557208679963      1.72618686545959      0.79131517487410
  H   -5.24136525235910     -1.46606051525079      0.75625618039779
