# Supplementary material for: Methodological Approach Based on Structural Parameters, Vibrational Frequencies, and MMFF94 Bond Charge Increments for Platinum-Based Compounds
Source: ACS Omega. 2025 Feb 20;10(8):8314–35. doi: 10.1021/acsomega.4c10141 (PMC11886664; doi:10.1021/acsomega.4c10141)
Supplement: Supplementary file 2 — ao4c10141_si_002.zip [file ao4c10141_si_002.zip › XYZ-opt-geometries/CISPLATIN/cispla-RI-SCS-MP2-DKH-TZVP-TZVP-OPT.xyz]

11
Coordinates from ORCA-job cispla10-RI-SCS-MP2-DKH-def2-TZVP-OPT
  Pt  -3.43676874681779      0.27561827388843      0.14355545333437
  Cl  -2.01894729376815      2.05261041249592      0.24053407315202
  Cl  -1.81423795709693     -1.28907793299849      0.45196475776294
  N   -4.76855703476066      1.66130137214478     -0.11962553020983
  N   -4.56968131829728     -1.30046572475482      0.08384082413034
  H   -4.72237344426411      1.95501654657020     -1.09597149713883
  H   -4.44181424779208      2.46380842447583      0.42378681169504
  H   -4.20427534138023     -1.88735347932996     -0.66690513289957
  H   -5.57800295665030     -1.22358570717765     -0.03166223235487
  H   -5.74121202060500      1.47913591650633      0.11756646512981
  H   -4.38078963856742     -1.81978810182057      0.94186600739859
