# Supplementary material for: Methodological Approach Based on Structural Parameters, Vibrational Frequencies, and MMFF94 Bond Charge Increments for Platinum-Based Compounds
Source: ACS Omega. 2025 Feb 20;10(8):8314–35. doi: 10.1021/acsomega.4c10141 (PMC11886664; doi:10.1021/acsomega.4c10141)
Supplement: Supplementary file 2 — ao4c10141_si_002.zip [file ao4c10141_si_002.zip › XYZ-opt-geometries/CISPLATIN/cispla-RI-SCS-MP2-DKH-TZVPP-TZVP-OPT.xyz]

11
Coordinates from ORCA-job cispla11-RI-SCS-MP2-DKH-def2-TZVP-OPT
  Pt  -3.44135752557082      0.27463554945391      0.14013281551673
  Cl  -2.02516543812653      2.04716768597849      0.22477518446552
  Cl  -1.82102755699985     -1.28550558572416      0.44660324604391
  N   -4.76576010980978      1.65232767112302     -0.11999566472553
  N   -4.56836635878223     -1.29138705771314      0.08932713022327
  H   -4.69181265657565      1.96955121997106     -1.08750237355708
  H   -4.45912725013247      2.44482963824824      0.44898278554914
  H   -4.21012812187304     -1.87857682541351     -0.66488961318912
  H   -5.57813617948793     -1.21642321526760     -0.01625836214466
  H   -5.74496094252421      1.46339420308278      0.08340116138255
  H   -4.37081786011745     -1.81279328373909      0.94437369043526
