# Supplementary material for: Methodological Approach Based on Structural Parameters, Vibrational Frequencies, and MMFF94 Bond Charge Increments for Platinum-Based Compounds
Source: ACS Omega. 2025 Feb 20;10(8):8314–35. doi: 10.1021/acsomega.4c10141 (PMC11886664; doi:10.1021/acsomega.4c10141)
Supplement: Supplementary file 2 — ao4c10141_si_002.zip [file ao4c10141_si_002.zip › XYZ-opt-geometries/CISPLATIN/cispla-RI-SCS-MP2-LANL2DZ-OPT.xyz]

11
Coordinates from ORCA-job cispla14-RI-SCS-MP2-LANL2DZ-OPT
  Pt  -3.32780312112304      0.27590356020163      0.11118578853724
  Cl  -1.85601064718761      2.17833430888590      0.24716000540183
  Cl  -1.59260093677490     -1.39056758779934      0.23322551270669
  N   -4.84194472327787      1.76822431066061      0.00292452119804
  N   -4.60672708463101     -1.42205646526700     -0.00586804771756
  H   -5.36149262223298      1.74463946112215     -0.88310421511819
  H   -4.28501467166139      2.63734452766168      0.05287600405109
  H   -3.92987399903317     -2.20049121998984      0.05654563582988
  H   -5.11147804762012     -1.47881891879075     -0.89892525851832
  H   -5.49479229279691      1.73391387366626      0.79543281313822
  H   -5.26892185366099     -1.47920585035129      0.77749724049108
