# Supplementary material for: Methodological Approach Based on Structural Parameters, Vibrational Frequencies, and MMFF94 Bond Charge Increments for Platinum-Based Compounds
Source: ACS Omega. 2025 Feb 20;10(8):8314–35. doi: 10.1021/acsomega.4c10141 (PMC11886664; doi:10.1021/acsomega.4c10141)
Supplement: Supplementary file 2 — ao4c10141_si_002.zip [file ao4c10141_si_002.zip › XYZ-opt-geometries/CISPLATIN/cispla-RI-SCS-MP2-LANL2TZ-def2-TZVP-OPT.xyz]

11
Coordinates from ORCA-job cispla2-RI-SCS-MP2-LANL2TZ-OPT
  Pt  -3.34599309732624      0.27443823050017      0.11061889099639
  Cl  -1.93953215648070      2.06737031786184      0.23387893016170
  Cl  -1.69106703466851     -1.29126705591949      0.23804728961617
  N   -4.80490258821682      1.72979387159884      0.00795707972249
  N   -4.57627366014027     -1.37919537454268     -0.00686547092315
  H   -5.34822890649727      1.73353682451825     -0.85226350804968
  H   -4.26919268085349      2.60218887907797      0.04124689945938
  H   -3.92214666823544     -2.16467902297987      0.05811824355029
  H   -5.07928327209534     -1.47022172647088     -0.88663194365389
  H   -5.45303005139914      1.73667867748881      0.79223676829818
  H   -5.24700988408676     -1.47142362113296      0.75260682082211
