# Supplementary material for: Methodological Approach Based on Structural Parameters, Vibrational Frequencies, and MMFF94 Bond Charge Increments for Platinum-Based Compounds
Source: ACS Omega. 2025 Feb 20;10(8):8314–35. doi: 10.1021/acsomega.4c10141 (PMC11886664; doi:10.1021/acsomega.4c10141)
Supplement: Supplementary file 2 — ao4c10141_si_002.zip [file ao4c10141_si_002.zip › XYZ-opt-geometries/CISPLATIN/cispla-RI-SCS-MP2-Sappo-DZP-DZP-OPT.xyz]

11
Coordinates from ORCA-job cispla1-RI-SCS-MP2-Sapporo-DZP-2012-OPT
  Pt  -3.33524537204259      0.27510212622685      0.11270126577810
  Cl  -1.92958783552127      2.07124757768100      0.24677245711821
  Cl  -1.67786275033733     -1.29241912373635      0.23381908119490
  N   -4.80067991871423      1.71210044939259      0.00744199916964
  N   -4.57351825886340     -1.36145082554259     -0.00772269497237
  H   -5.35245051360153      1.71410525897053     -0.85380428898370
  H   -4.28123072433176      2.59986733391580      0.03611832177664
  H   -3.93373717799014     -2.16499014538377      0.05164292739990
  H   -5.08890510911901     -1.45298510424566     -0.88646868323996
  H   -5.45575994635490      1.72320378247273      0.79284857659041
  H   -5.24768239312378     -1.45656132975115      0.75560103816823
