# Supplementary material for: Methodological Approach Based on Structural Parameters, Vibrational Frequencies, and MMFF94 Bond Charge Increments for Platinum-Based Compounds
Source: ACS Omega. 2025 Feb 20;10(8):8314–35. doi: 10.1021/acsomega.4c10141 (PMC11886664; doi:10.1021/acsomega.4c10141)
Supplement: Supplementary file 2 — ao4c10141_si_002.zip [file ao4c10141_si_002.zip › XYZ-opt-geometries/CISPLATIN/cispla-RI-SCS-MP2-Sappo-QZP-DZP-OPT.xyz]

11
Coordinates from ORCA-job cispla5-RI-SCS-MP2-Sapporo-DZP-2012-OPT
  Pt  -3.33930504925959      0.27458862511335      0.11084658496186
  Cl  -1.94172274960634      2.04293181368931      0.24164704061105
  Cl  -1.69447391839020     -1.26758173243772      0.22752533726892
  N   -4.79475301755513      1.69914207140690      0.00973027330479
  N   -4.56980699674726     -1.34746098185495     -0.00673548488752
  H   -5.34440680463148      1.69841574205642     -0.85227752180344
  H   -4.27960555438776      2.58857116797032      0.04069778294063
  H   -3.93481901137628     -2.15333953555530      0.06026338752250
  H   -5.07821554181587     -1.43778782250447     -0.88908983341811
  H   -5.44994215393673      1.70337646177543      0.79442893021321
  H   -5.24960920229332     -1.43363580965930      0.75191350328611
