# Supplementary material for: Methodological Approach Based on Structural Parameters, Vibrational Frequencies, and MMFF94 Bond Charge Increments for Platinum-Based Compounds
Source: ACS Omega. 2025 Feb 20;10(8):8314–35. doi: 10.1021/acsomega.4c10141 (PMC11886664; doi:10.1021/acsomega.4c10141)
Supplement: Supplementary file 2 — ao4c10141_si_002.zip [file ao4c10141_si_002.zip › XYZ-opt-geometries/CISPLATIN/cispla-RI-SCS-MP2-Sappo-TZP-DZP-OPT.xyz]

11
Coordinates from ORCA-job cispla4-RI-SCS-MP2-Sapporo-DZP-2012-OPT
  Pt  -3.33721332564229      0.27474353087835      0.11140619234271
  Cl  -1.93680245547709      2.05071875082131      0.24255241956885
  Cl  -1.68807869981350     -1.27393651476108      0.23012700466003
  N   -4.79749520016192      1.70666322267484      0.00837435614661
  N   -4.57135932951562     -1.35550514825751     -0.00653028336967
  H   -5.34843140730363      1.70680244276001     -0.85299571561832
  H   -4.27983540903611      2.59482205176752      0.03782730156522
  H   -3.93389179489937     -2.15981114327869      0.05748939059226
  H   -5.08279059755293     -1.44635129260638     -0.88725227871546
  H   -5.45214786257910      1.71405182876514      0.79371291536935
  H   -5.24861391801841     -1.44497772876352      0.75423869745842
