# Supplementary material for: Methodological Approach Based on Structural Parameters, Vibrational Frequencies, and MMFF94 Bond Charge Increments for Platinum-Based Compounds
Source: ACS Omega. 2025 Feb 20;10(8):8314–35. doi: 10.1021/acsomega.4c10141 (PMC11886664; doi:10.1021/acsomega.4c10141)
Supplement: Supplementary file 2 — ao4c10141_si_002.zip [file ao4c10141_si_002.zip › XYZ-opt-geometries/CISPLATIN/cispla-RI-SCS-MP2-ZORA-TZVP-TZVP-OPT.xyz]

11
Coordinates from ORCA-job cispla8-RI-SCS-MP2-ZORA-def2-TZVP-OPT
  Pt  -3.34451200456692      0.27453244827972      0.11666818611140
  Cl  -1.94612416103732      2.04615244899501      0.24392406186496
  Cl  -1.70154249397954     -1.26871161266219      0.27361754604069
  N   -4.80315525172138      1.72217082635347      0.00358033653534
  N   -4.57416964276951     -1.37186351042971     -0.01537213558297
  H   -5.35870062729904      1.71153626745990     -0.84877998795352
  H   -4.26744260995132      2.59492621272184      0.02012856460985
  H   -3.91832778739275     -2.15821829513610      0.00155323958049
  H   -5.11381383959575     -1.43206438269673     -0.87592597749379
  H   -5.43737847350832      1.73220150146352      0.79936993857074
  H   -5.21149310817809     -1.48344190434873      0.77018622771680
