# Supplementary material for: Methodological Approach Based on Structural Parameters, Vibrational Frequencies, and MMFF94 Bond Charge Increments for Platinum-Based Compounds
Source: ACS Omega. 2025 Feb 20;10(8):8314–35. doi: 10.1021/acsomega.4c10141 (PMC11886664; doi:10.1021/acsomega.4c10141)
Supplement: Supplementary file 2 — ao4c10141_si_002.zip [file ao4c10141_si_002.zip › XYZ-opt-geometries/CISPLATIN/cispla-RI-SCS-MP2-ZORA-TZVPP-TZVP-OPT.xyz]

11
Coordinates from ORCA-job cispla9-RI-SCS-MP2-ZORA-def2-TZVP-OPT
  Pt  -3.34488735233595      0.27446766288773      0.11627826692806
  Cl  -1.94905976506405      2.04022000959244      0.24399809414247
  Cl  -1.70526013025618     -1.26334366714721      0.27182230225149
  N   -4.80201089600004      1.71974669326196      0.00431108734267
  N   -4.57341123757708     -1.36928081657260     -0.01569978494336
  H   -5.35722590249261      1.70962796392225     -0.84832319161436
  H   -4.26628005059351      2.59255419809430      0.02192436705922
  H   -3.91764755085803     -2.15578649829960      0.00134084832467
  H   -5.11317964849194     -1.42919824427912     -0.87624818725801
  H   -5.43675281499787      1.72868206294222      0.79974830447775
  H   -5.21094465133272     -1.48046936440237      0.76979789328940
