# Supplementary material for: Methodological Approach Based on Structural Parameters, Vibrational Frequencies, and MMFF94 Bond Charge Increments for Platinum-Based Compounds
Source: ACS Omega. 2025 Feb 20;10(8):8314–35. doi: 10.1021/acsomega.4c10141 (PMC11886664; doi:10.1021/acsomega.4c10141)
Supplement: Supplementary file 2 — ao4c10141_si_002.zip [file ao4c10141_si_002.zip › XYZ-opt-geometries/CISPLATIN/cispla-TPSSh-def2-QZVP-OPT.xyz]

11
Coordinates from ORCA-job cispla14-TPSSh-def2-QZVP-OPT
  Pt  -3.34931512194840      0.27416186996642      0.11071695716003
  Cl  -1.95110434789021      2.08126266429500      0.24004709991799
  Cl  -1.70135639641868     -1.30885247853734      0.23370271026860
  N   -4.81496742465921      1.75959329711097      0.00080346539450
  N   -4.58149053755311     -1.40946181050286     -0.00219962083122
  H   -5.33848779422819      1.77435248856904     -0.86958326998841
  H   -4.24538248988314      2.61064443213719      0.05225567968581
  H   -3.89377072004997     -2.16826795907854      0.04811199192640
  H   -5.09760362726947     -1.50022231954874     -0.87242445975139
  H   -5.47240570102829      1.76529981825336      0.77517130580142
  H   -5.23077583907131     -1.51129000266449      0.77234814041627
