# Supplementary material for: Methodological Approach Based on Structural Parameters, Vibrational Frequencies, and MMFF94 Bond Charge Increments for Platinum-Based Compounds
Source: ACS Omega. 2025 Feb 20;10(8):8314–35. doi: 10.1021/acsomega.4c10141 (PMC11886664; doi:10.1021/acsomega.4c10141)
Supplement: Supplementary file 2 — ao4c10141_si_002.zip [file ao4c10141_si_002.zip › XYZ-opt-geometries/CISPLATIN/cispla-TPSSh-def2-TZVP-OPT.xyz]

11
Coordinates from ORCA-job cispla14-TPSSh-def2-TZVP-OPT
  Pt  -3.35006095962436      0.27439059391651      0.11046704592440
  Cl  -1.94928716654971      2.08149061633111      0.23692383090191
  Cl  -1.69882942826491     -1.30715795266332      0.23375524467317
  N   -4.81707295240418      1.76259721044103      0.00131399929515
  N   -4.58279088488652     -1.41309351105865     -0.00217430189985
  H   -5.34094835334951      1.77906374131810     -0.87054755453837
  H   -4.24298542087363      2.61244289604109      0.05290996768815
  H   -3.89038384502737     -2.16958519353622      0.05040895655555
  H   -5.09681388880248     -1.50625815894000     -0.87510495660075
  H   -5.47412791700518      1.76940322287737      0.77792234653476
  H   -5.23335918321212     -1.51607346472703      0.77307542146587
