# Supplementary material for: Methodological Approach Based on Structural Parameters, Vibrational Frequencies, and MMFF94 Bond Charge Increments for Platinum-Based Compounds
Source: ACS Omega. 2025 Feb 20;10(8):8314–35. doi: 10.1021/acsomega.4c10141 (PMC11886664; doi:10.1021/acsomega.4c10141)
Supplement: Supplementary file 2 — ao4c10141_si_002.zip [file ao4c10141_si_002.zip › XYZ-opt-geometries/CISPLATIN/cispla-TPSSh-DKH-TZVP-TZVP-OPT.xyz]

11
Coordinates from ORCA-job cispla11-TPSSh-DKH-def2-TZVP-OPT
  Pt  -3.41261027345473      0.26967143083335      0.10610330126866
  Cl  -2.00442454124946      2.07616379312411      0.23322805039595
  Cl  -1.75476773229382     -1.31068575513255      0.23506140798212
  N   -4.78901711204592      1.69455251413421      0.00670847556394
  N   -4.56441317444804     -1.34148716142127     -0.00569445095899
  H   -5.33872828386076      1.70220114065774     -0.85058881749864
  H   -4.21619287045836      2.55073111444955      0.03535503297913
  H   -3.87577476093353     -2.10483633856865      0.06539785914910
  H   -5.05831352649774     -1.43974144054667     -0.89111903473503
  H   -5.42635815532615      1.71195501549276      0.80113042739056
  H   -5.23605956943144     -1.44130431302257      0.75336774846319
