# Supplementary material for: Methodological Approach Based on Structural Parameters, Vibrational Frequencies, and MMFF94 Bond Charge Increments for Platinum-Based Compounds
Source: ACS Omega. 2025 Feb 20;10(8):8314–35. doi: 10.1021/acsomega.4c10141 (PMC11886664; doi:10.1021/acsomega.4c10141)
Supplement: Supplementary file 2 — ao4c10141_si_002.zip [file ao4c10141_si_002.zip › XYZ-opt-geometries/CISPLATIN/cispla-TPSSh-DKH-TZVPP-TZVP-OPT.xyz]

11
Coordinates from ORCA-job cispla12-TPSSh-DKH-def2-TZVP-OPT
  Pt  -3.41626177383503      0.26936176498819      0.10602900891401
  Cl  -2.00820062486100      2.07503249437169      0.23072668056431
  Cl  -1.75926784371694     -1.31042286563629      0.23839956067567
  N   -4.78703405107263      1.69003496488461      0.01046798133659
  N   -4.56263505740845     -1.33662282569293     -0.00963299004033
  H   -5.36771150884628      1.68509766876642     -0.82622049803998
  H   -4.21403424101335      2.54692246159015      0.00848296592383
  H   -3.87821821287357     -2.10097024232054      0.09033961552224
  H   -5.02492713433352     -1.44507972061592     -0.91111169931604
  H   -5.39642762006216      1.72282023374759      0.82641833969062
  H   -5.26194193197703     -1.42895393408298      0.72505103476908
