# Supplementary material for: Methodological Approach Based on Structural Parameters, Vibrational Frequencies, and MMFF94 Bond Charge Increments for Platinum-Based Compounds
Source: ACS Omega. 2025 Feb 20;10(8):8314–35. doi: 10.1021/acsomega.4c10141 (PMC11886664; doi:10.1021/acsomega.4c10141)
Supplement: Supplementary file 2 — ao4c10141_si_002.zip [file ao4c10141_si_002.zip › XYZ-opt-geometries/CISPLATIN/cispla-TPSSh-LANL2DZ-OPT.xyz]

11
Coordinates from ORCA-job cispla13-TPSSh-LANL2DZ-OPT
  Pt  -3.37355337903714      0.27236642534179      0.10837346923630
  Cl  -1.91742518725363      2.17161286252238      0.24011704342764
  Cl  -1.65561807404175     -1.39396670054925      0.23703206518288
  N   -4.83239621949357      1.77279571664598     -0.00076534314379
  N   -4.59758452392807     -1.42495617179781     -0.00260290276307
  H   -5.34575274262453      1.76325633413720     -0.88623248427836
  H   -4.23740423733798      2.61824726767542      0.05279056181317
  H   -3.88560585709661     -2.17444140200206      0.05246360874119
  H   -5.10476837867602     -1.49093609620523     -0.88923927143482
  H   -5.48181337946574      1.75326626704584      0.79017179751118
  H   -5.24473802104491     -1.50002450281426      0.78684145570769
