# Supplementary material for: Methodological Approach Based on Structural Parameters, Vibrational Frequencies, and MMFF94 Bond Charge Increments for Platinum-Based Compounds
Source: ACS Omega. 2025 Feb 20;10(8):8314–35. doi: 10.1021/acsomega.4c10141 (PMC11886664; doi:10.1021/acsomega.4c10141)
Supplement: Supplementary file 2 — ao4c10141_si_002.zip [file ao4c10141_si_002.zip › XYZ-opt-geometries/CISPLATIN/cispla-TPSSh-LANL2TZ-def2-TZVP-OPT.xyz]

11
Coordinates from ORCA-job cispla2-TPSSh-LANL2TZ-OPT
  Pt  -3.35036994904153      0.27435432716147      0.11034991452335
  Cl  -1.94737801738293      2.08259692817081      0.23750439346854
  Cl  -1.69690396431686     -1.30821154329320      0.23374407907808
  N   -4.81695096242724      1.76211079436651      0.00107542860311
  N   -4.58255758378659     -1.41251577742923     -0.00196261133771
  H   -5.33999511882214      1.77675147402364     -0.87136311582451
  H   -4.24597256465580      2.61407773521805      0.05319107685815
  H   -3.89277333152288     -2.17150705516627      0.04987705681347
  H   -5.09685265067004     -1.50343873867519     -0.87501266439200
  H   -5.47409942140176      1.76647207686232      0.77767761562326
  H   -5.23280643597221     -1.51347022123890      0.77386882658626
