# Supplementary material for: Methodological Approach Based on Structural Parameters, Vibrational Frequencies, and MMFF94 Bond Charge Increments for Platinum-Based Compounds
Source: ACS Omega. 2025 Feb 20;10(8):8314–35. doi: 10.1021/acsomega.4c10141 (PMC11886664; doi:10.1021/acsomega.4c10141)
Supplement: Supplementary file 2 — ao4c10141_si_002.zip [file ao4c10141_si_002.zip › XYZ-opt-geometries/CISPLATIN/cispla-TPSSh-Sappo-DZP-DZP-OPT.xyz]

11
Coordinates from ORCA-job cispla2-TPSSh-Sapporo-DZP-2012-OPT
  Pt  -3.35057481077418      0.27418857851850      0.11048292007529
  Cl  -1.95238693506795      2.09525142781302      0.23709181455647
  Cl  -1.69998741988391     -1.32179154654803      0.23517681652916
  N   -4.81020538592326      1.74741638140278      0.00027972974445
  N   -4.57869137743930     -1.39700053051152     -0.00068825981330
  H   -5.34295805219312      1.77533279098463     -0.87359486762303
  H   -4.23970096893008      2.60869683257185      0.05105656527934
  H   -3.88862455769431     -2.16565735974179      0.05206045852749
  H   -5.10016555645222     -1.50342345774087     -0.87532880370707
  H   -5.47673575523371      1.76673405072955      0.77719508030836
  H   -5.23662918040792     -1.51252716747812      0.77521854612284
