# Supplementary material for: Methodological Approach Based on Structural Parameters, Vibrational Frequencies, and MMFF94 Bond Charge Increments for Platinum-Based Compounds
Source: ACS Omega. 2025 Feb 20;10(8):8314–35. doi: 10.1021/acsomega.4c10141 (PMC11886664; doi:10.1021/acsomega.4c10141)
Supplement: Supplementary file 2 — ao4c10141_si_002.zip [file ao4c10141_si_002.zip › XYZ-opt-geometries/CISPLATIN/cispla-TPSSh-Sappo-QZP-DZP-OPT.xyz]

11
Coordinates from ORCA-job cispla5-TPSSh-Sapporo-DZP-2012-OPT
  Pt  -3.35373291752774      0.27389084319634      0.11026251846696
  Cl  -1.95718843168608      2.08975854242103      0.23760392070320
  Cl  -1.70561871095009     -1.31746034252411      0.23356348557468
  N   -4.80638565619960      1.73925542023476      0.00157574121827
  N   -4.57612650564303     -1.38828772863324     -0.00139374970326
  H   -5.33934126513337      1.76416602152053     -0.87154989728261
  H   -4.24170134025366      2.60340651242167      0.05207761555199
  H   -3.89149060405319     -2.16074141666393      0.05062657809431
  H   -5.09790337682242     -1.49108586965887     -0.87558115456678
  H   -5.47259571852866      1.75510658561159      0.77804993313862
  H   -5.23457547320213     -1.50078856792576      0.77371500880461
