# Supplementary material for: Methodological Approach Based on Structural Parameters, Vibrational Frequencies, and MMFF94 Bond Charge Increments for Platinum-Based Compounds
Source: ACS Omega. 2025 Feb 20;10(8):8314–35. doi: 10.1021/acsomega.4c10141 (PMC11886664; doi:10.1021/acsomega.4c10141)
Supplement: Supplementary file 2 — ao4c10141_si_002.zip [file ao4c10141_si_002.zip › XYZ-opt-geometries/CISPLATIN/cispla-TPSSh-Sappo-TZP-DZP-OPT.xyz]

11
Coordinates from ORCA-job cispla4-TPSSh-Sapporo-DZP-2012-OPT
  Pt  -3.35150336797073      0.27418031578203      0.11068314126583
  Cl  -1.95563624533813      2.08950559579273      0.23796057640448
  Cl  -1.70374452706135     -1.31654115961335      0.23361158622620
  N   -4.80746411831982      1.74091913329032      0.00163766849350
  N   -4.57618878541888     -1.39011300587908     -0.00157646394305
  H   -5.34105459357937      1.76670773205818     -0.87136717230380
  H   -4.24256014174620      2.60511333729682      0.05215583779128
  H   -3.89096959950791     -2.16226018623172      0.05024991718544
  H   -5.09834254106113     -1.49382350383081     -0.87572071647662
  H   -5.47417813069388      1.75759650464144      0.77799392395610
  H   -5.23501794930256     -1.50406476330657      0.77332170140064
