# Supplementary material for: Methodological Approach Based on Structural Parameters, Vibrational Frequencies, and MMFF94 Bond Charge Increments for Platinum-Based Compounds
Source: ACS Omega. 2025 Feb 20;10(8):8314–35. doi: 10.1021/acsomega.4c10141 (PMC11886664; doi:10.1021/acsomega.4c10141)
Supplement: Supplementary file 2 — ao4c10141_si_002.zip [file ao4c10141_si_002.zip › XYZ-opt-geometries/CISPLATIN/cispla-TPSSh-ZORA-TZVP-TZVP-OPT.xyz]

11
Coordinates from ORCA-job cispla8-TPSSh-ZORA-def2-TZVP-OPT
  Pt  -3.35122485970022      0.27428370820563      0.11038508701956
  Cl  -1.95191495598402      2.07668469836836      0.23571933215503
  Cl  -1.70208631740535     -1.30263896207935      0.23617234201971
  N   -4.81459526815289      1.75564343956162      0.00195891277627
  N   -4.58121620117898     -1.40589759663004     -0.00294974678400
  H   -5.33927607241744      1.77086775766268     -0.86943687808322
  H   -4.24446772933393      2.60807938498878      0.05358310180093
  H   -3.89228792142013     -2.16562644102563      0.04726724651188
  H   -5.09684398842112     -1.49573603835304     -0.87528237907094
  H   -5.47139782442849      1.75999076880461      0.77880253000868
  H   -5.23134886155740     -1.50843071950362      0.77273045164610
