# Supplementary material for: Methodological Approach Based on Structural Parameters, Vibrational Frequencies, and MMFF94 Bond Charge Increments for Platinum-Based Compounds
Source: ACS Omega. 2025 Feb 20;10(8):8314–35. doi: 10.1021/acsomega.4c10141 (PMC11886664; doi:10.1021/acsomega.4c10141)
Supplement: Supplementary file 2 — ao4c10141_si_002.zip [file ao4c10141_si_002.zip › XYZ-opt-geometries/CISPLATIN/cispla-TPSSh-ZORA-TZVPP-TZVP-OPT.xyz]

11
Coordinates from ORCA-job cispla9-TPSSh-ZORA-def2-TZVP-OPT
  Pt  -3.35173705138569      0.27408749735198      0.11027341479497
  Cl  -1.95317400812184      2.07539617454062      0.23545754140526
  Cl  -1.70396700481424     -1.30250622925345      0.23618386930948
  N   -4.81373101300642      1.75536647869881      0.00209970818072
  N   -4.58090438700727     -1.40532035408347     -0.00299166669471
  H   -5.33921195752750      1.77140306019854     -0.86883864396906
  H   -4.24329492824940      2.60771226996095      0.05345826759638
  H   -3.89202135140391     -2.16519145617380      0.04737763738563
  H   -5.09658109166571     -1.49546748072797     -0.87528968420812
  H   -5.47049885752498      1.76029401743580      0.77899965647808
  H   -5.23153834929300     -1.50855397794800      0.77221989972137
