# Supplementary material for: Methodological Approach Based on Structural Parameters, Vibrational Frequencies, and MMFF94 Bond Charge Increments for Platinum-Based Compounds
Source: ACS Omega. 2025 Feb 20;10(8):8314–35. doi: 10.1021/acsomega.4c10141 (PMC11886664; doi:10.1021/acsomega.4c10141)
Supplement: Supplementary file 2 — ao4c10141_si_002.zip [file ao4c10141_si_002.zip › XYZ-opt-geometries/CISPLATIN/cispla-wB97X-D3BJ-def2-QZVP-OPT.xyz]

11
Coordinates from ORCA-job cispla3-wB97X-D3BJ-def2-QZVP-OPT
  Pt  -3.33728168147268      0.27512842086096      0.11213919772158
  Cl  -1.93788596623242      2.06564171781638      0.24433763439052
  Cl  -1.68924516833898     -1.29029174969913      0.23371910260648
  N   -4.81371024190582      1.73997364538245      0.00310428584933
  N   -4.58267528098736     -1.39013601526150     -0.00511862516658
  H   -5.34262918367124      1.73967716134796     -0.86080296920133
  H   -4.26553112186558      2.59979751138625      0.04452910418095
  H   -3.91557925925688     -2.16088610016274      0.04358088614970
  H   -5.09717946710027     -1.46812668490286     -0.87422341495775
  H   -5.46230813669006      1.73805916019704      0.78122666440479
  H   -5.23263449247868     -1.48161706696481      0.76645813402229
