# Supplementary material for: Methodological Approach Based on Structural Parameters, Vibrational Frequencies, and MMFF94 Bond Charge Increments for Platinum-Based Compounds
Source: ACS Omega. 2025 Feb 20;10(8):8314–35. doi: 10.1021/acsomega.4c10141 (PMC11886664; doi:10.1021/acsomega.4c10141)
Supplement: Supplementary file 2 — ao4c10141_si_002.zip [file ao4c10141_si_002.zip › XYZ-opt-geometries/CISPLATIN/cispla-wB97X-D3BJ-def2-TZVP-OPT.xyz]

11
Coordinates from ORCA-job cispla3-wB97X-D3BJ-def2-TZVP-OPT
  Pt  -3.33832518902024      0.27506363241331      0.11150306791563
  Cl  -1.93490867988185      2.06348935362634      0.23886518188351
  Cl  -1.68755530803316     -1.28852548593187      0.23611485952177
  N   -4.81669049839129      1.74428066418540      0.00271261240507
  N   -4.58418343169989     -1.39454799359568     -0.00417920714227
  H   -5.33959290118553      1.75140376283758     -0.86672533911148
  H   -4.26246206429007      2.60175188927316      0.05314038180005
  H   -3.91021229987399     -2.16158386494942      0.04371716143692
  H   -5.09911901269722     -1.47453307558466     -0.87471871715213
  H   -5.47069575113745      1.73967785526887      0.77838653570511
  H   -5.23291486378927     -1.48925673754303      0.77013346273782
