# Supplementary material for: Methodological Approach Based on Structural Parameters, Vibrational Frequencies, and MMFF94 Bond Charge Increments for Platinum-Based Compounds
Source: ACS Omega. 2025 Feb 20;10(8):8314–35. doi: 10.1021/acsomega.4c10141 (PMC11886664; doi:10.1021/acsomega.4c10141)
Supplement: Supplementary file 2 — ao4c10141_si_002.zip [file ao4c10141_si_002.zip › XYZ-opt-geometries/CISPLATIN/cispla-wB97X-D3BJ-DKH-TZVP-TZVP-OPT.xyz]

11
Coordinates from ORCA-job cispla10-wB97X-D3BJ-DKH-def2-TZVP-OPT
  Pt  -3.41777341689993      0.26971911746543      0.10734081215864
  Cl  -2.00277411720424      2.05892975364747      0.23279179480315
  Cl  -1.75743440715961     -1.29339540116263      0.24740699878386
  N   -4.78622466551567      1.68107683806863     -0.04710941284354
  N   -4.57308729938347     -1.32810215851379      0.04512737916436
  H   -4.94501081365211      1.87350728428105     -1.03320644209286
  H   -4.32286397259095      2.50965878036848      0.33308637936782
  H   -3.94422186154831     -2.07193618537798     -0.26533337568386
  H   -5.40237913860350     -1.31981095261964     -0.53912810348317
  H   -5.68219946146048      1.55404681417951      0.41142821074147
  H   -4.84269084598169     -1.56647389033652      0.99654575908413
