# Supplementary material for: Methodological Approach Based on Structural Parameters, Vibrational Frequencies, and MMFF94 Bond Charge Increments for Platinum-Based Compounds
Source: ACS Omega. 2025 Feb 20;10(8):8314–35. doi: 10.1021/acsomega.4c10141 (PMC11886664; doi:10.1021/acsomega.4c10141)
Supplement: Supplementary file 2 — ao4c10141_si_002.zip [file ao4c10141_si_002.zip › XYZ-opt-geometries/CISPLATIN/cispla-wB97X-D3BJ-DKH-TZVPP-TZVP-OPT.xyz]

11
Coordinates from ORCA-job cispla-wB97X-D3BJ-DKH-def2-TZVP-OPT
  Pt  -3.42302699074538      0.26919363179952      0.10635800387283
  Cl  -2.00783912072947      2.05797772740997      0.22966455936114
  Cl  -1.76261845539819     -1.29357217967989      0.24596696099027
  N   -4.78417528116210      1.67625173448926     -0.04798909254548
  N   -4.57186166776505     -1.32305084491795      0.04725146292628
  H   -4.92429093850328      1.88052687858016     -1.03478270540277
  H   -4.32886459551858      2.50220650094712      0.34747221790195
  H   -3.94763120264835     -2.06608569337604     -0.27461607461832
  H   -5.41078065421608     -1.31545545214082     -0.52330033204416
  H   -5.68948901063177      1.54657875484152      0.39129294471458
  H   -4.82608208268173     -1.56735105795287      1.00163205484369
