# Supplementary material for: Methodological Approach Based on Structural Parameters, Vibrational Frequencies, and MMFF94 Bond Charge Increments for Platinum-Based Compounds
Source: ACS Omega. 2025 Feb 20;10(8):8314–35. doi: 10.1021/acsomega.4c10141 (PMC11886664; doi:10.1021/acsomega.4c10141)
Supplement: Supplementary file 2 — ao4c10141_si_002.zip [file ao4c10141_si_002.zip › XYZ-opt-geometries/CISPLATIN/cispla-wB97X-D3BJ-LANL2DZ-OPT.xyz]

11
Coordinates from ORCA-job cispla13-wB97X-D3BJ-LANL2DZ-OPT
  Pt  -3.35827058654111      0.27366635218627      0.10950715775341
  Cl  -1.90978081757872      2.15110782471743      0.24076933167063
  Cl  -1.65268249307410     -1.37153726428851      0.23616233200554
  N   -4.82992089264029      1.75151246517780      0.00005325552540
  N   -4.59789417871344     -1.40382789431676     -0.00296049420663
  H   -5.34327647312792      1.73285105355431     -0.88205466240301
  H   -4.25503668279544      2.60492319484291      0.05091787885545
  H   -3.90485091073514     -2.16407595814281      0.05253265212217
  H   -5.10249746218324     -1.46168372808479     -0.88847996035871
  H   -5.47598944178259      1.72363753566900      0.78994196447090
  H   -5.24646006082797     -1.46935358131485      0.78256054456485
