# Supplementary material for: Methodological Approach Based on Structural Parameters, Vibrational Frequencies, and MMFF94 Bond Charge Increments for Platinum-Based Compounds
Source: ACS Omega. 2025 Feb 20;10(8):8314–35. doi: 10.1021/acsomega.4c10141 (PMC11886664; doi:10.1021/acsomega.4c10141)
Supplement: Supplementary file 2 — ao4c10141_si_002.zip [file ao4c10141_si_002.zip › XYZ-opt-geometries/CISPLATIN/cispla-wB97X-D3BJ-LANL2TZ-def2-TZVP-OPT.xyz]

11
Coordinates from ORCA-job cispla2-wB97X-D3BJ-LANL2TZ-OPT
  Pt  -3.33890031492738      0.27515500362786      0.11173139192694
  Cl  -1.93517969895132      2.06401453177603      0.24017765457279
  Cl  -1.68736775534411     -1.28789178161571      0.23628102893166
  N   -4.81546154377732      1.74253547253829      0.00270177804605
  N   -4.58412069235538     -1.39300673037848     -0.00440374314069
  H   -5.33796346156441      1.74813473229161     -0.86699652994115
  H   -4.26378338144025      2.60172399583090      0.05317641887756
  H   -3.91244202187068     -2.16221954431799      0.04287697479784
  H   -5.09914139791145     -1.47111313227255     -0.87508316873540
  H   -5.46942901519654      1.73634256199177      0.77840591558409
  H   -5.23287071666114     -1.48645510947174      0.77008227908031
