# Supplementary material for: Methodological Approach Based on Structural Parameters, Vibrational Frequencies, and MMFF94 Bond Charge Increments for Platinum-Based Compounds
Source: ACS Omega. 2025 Feb 20;10(8):8314–35. doi: 10.1021/acsomega.4c10141 (PMC11886664; doi:10.1021/acsomega.4c10141)
Supplement: Supplementary file 2 — ao4c10141_si_002.zip [file ao4c10141_si_002.zip › XYZ-opt-geometries/CISPLATIN/cispla-wB97X-D3BJ-Sappo-DZP-DZP-OPT.xyz]

11
Coordinates from ORCA-job cispla1-wB97X-D3BJ-Sapporo-DZP-2012-OPT
  Pt  -3.33840691398158      0.27501279799847      0.11175848330509
  Cl  -1.93771543201038      2.07927300776136      0.24029987038494
  Cl  -1.68721041863403     -1.30348641704917      0.23543146081736
  N   -4.80980250480200      1.73106299911927      0.00262158275801
  N   -4.58022939408837     -1.38083796720486     -0.00342840380753
  H   -5.34254652175958      1.74675731175423     -0.86713565360110
  H   -4.26107621312698      2.59949165434914      0.04962631242829
  H   -3.91096038396121     -2.15987027278114      0.04735674955753
  H   -5.09986687354141     -1.47406275920659     -0.87624513110479
  H   -5.47102158687520      1.73913878454304      0.77930115532698
  H   -5.23782375721922     -1.48525913928375      0.76936357393521
