# Supplementary material for: Methodological Approach Based on Structural Parameters, Vibrational Frequencies, and MMFF94 Bond Charge Increments for Platinum-Based Compounds
Source: ACS Omega. 2025 Feb 20;10(8):8314–35. doi: 10.1021/acsomega.4c10141 (PMC11886664; doi:10.1021/acsomega.4c10141)
Supplement: Supplementary file 2 — ao4c10141_si_002.zip [file ao4c10141_si_002.zip › XYZ-opt-geometries/CISPLATIN/cispla-wB97X-D3BJ-Sappo-QZP-DZP-OPT.xyz]

11
Coordinates from ORCA-job cispla5-wB97X-D3BJ-Sapporo-DZP-2012-OPT
  Pt  -3.34186828735438      0.27476216489988      0.11152193928735
  Cl  -1.94310852783452      2.07465832312391      0.24097459759933
  Cl  -1.69280082337805     -1.29952655420910      0.23392587450165
  N   -4.80606084600242      1.72332417617154      0.00388462398460
  N   -4.57758235446221     -1.37268353738675     -0.00416361156579
  H   -5.33861274921699      1.73642654766756     -0.86534900108369
  H   -4.26292669377421      2.59431421501883      0.05108958271817
  H   -3.91336996357761     -2.15507341002882      0.04536737794557
  H   -5.09786619053409     -1.46209141088218     -0.87631255785213
  H   -5.46722552891701      1.72770629095138      0.77987084732922
  H   -5.23523803494846     -1.47459680532624      0.76814032713572
