# Supplementary material for: Methodological Approach Based on Structural Parameters, Vibrational Frequencies, and MMFF94 Bond Charge Increments for Platinum-Based Compounds
Source: ACS Omega. 2025 Feb 20;10(8):8314–35. doi: 10.1021/acsomega.4c10141 (PMC11886664; doi:10.1021/acsomega.4c10141)
Supplement: Supplementary file 2 — ao4c10141_si_002.zip [file ao4c10141_si_002.zip › XYZ-opt-geometries/CISPLATIN/cispla-wB97X-D3BJ-Sappo-TZP-DZP-OPT.xyz]

11
Coordinates from ORCA-job cispla4-wB97X-D3BJ-Sapporo-DZP-2012-OPT
  Pt  -3.33967240572252      0.27504638965113      0.11182111894274
  Cl  -1.94146799503695      2.07406285269747      0.24113950899307
  Cl  -1.69139884228026     -1.29816511975972      0.23387329338147
  N   -4.80687670316077      1.72470880137473      0.00398805650676
  N   -4.57792218202897     -1.37430956646568     -0.00431541432677
  H   -5.34027401132118      1.73843075772276     -0.86500593884013
  H   -4.26324468252104      2.59561145731245      0.05083851404448
  H   -3.91320898035557     -2.15646339257166      0.04584611764524
  H   -5.09790944813686     -1.46464089989167     -0.87683543419305
  H   -5.46818276016715      1.72993573639850      0.78017514933467
  H   -5.23650198926869     -1.47699701646831      0.76742502851153
