# Supplementary material for: Methodological Approach Based on Structural Parameters, Vibrational Frequencies, and MMFF94 Bond Charge Increments for Platinum-Based Compounds
Source: ACS Omega. 2025 Feb 20;10(8):8314–35. doi: 10.1021/acsomega.4c10141 (PMC11886664; doi:10.1021/acsomega.4c10141)
Supplement: Supplementary file 2 — ao4c10141_si_002.zip [file ao4c10141_si_002.zip › XYZ-opt-geometries/CISPLATIN/cispla-wB97X-D3BJ-ZORA-TZVP-TZVP-OPT.xyz]

11
Coordinates from ORCA-job cispla6-wB97X-D3BJ-ZORA-def2-TZVP-OPT
  Pt  -3.33865090851634      0.27486299657835      0.11186851336108
  Cl  -1.93655269329909      2.06018717539708      0.23847357560420
  Cl  -1.69052351825638     -1.28577361535011      0.24020531626312
  N   -4.81371891080632      1.73710302190915      0.00372065716773
  N   -4.58302707878451     -1.38707491329264     -0.00603345725247
  H   -5.33826836307391      1.74221447528022     -0.86464163772027
  H   -4.26418760684502      2.59749148391334      0.05336624361552
  H   -3.91351851458008     -2.15819230267063      0.03581646863661
  H   -5.10240067822180     -1.46165924577578     -0.87435294969794
  H   -5.46679542531422      1.73053913425489      0.78011045362901
  H   -5.22901630230231     -1.48247821024386      0.77041681639340
