# Supplementary material for: Methodological Approach Based on Structural Parameters, Vibrational Frequencies, and MMFF94 Bond Charge Increments for Platinum-Based Compounds
Source: ACS Omega. 2025 Feb 20;10(8):8314–35. doi: 10.1021/acsomega.4c10141 (PMC11886664; doi:10.1021/acsomega.4c10141)
Supplement: Supplementary file 2 — ao4c10141_si_002.zip [file ao4c10141_si_002.zip › XYZ-opt-geometries/CISPLATIN/cispla-wB97X-D3BJ-ZORA-TZVPP-TZVP-OPT.xyz]

11
Coordinates from ORCA-job cispla7-wB97X-D3BJ-ZORA-def2-TZVP-OPT
  Pt  -3.33937412251596      0.27455692756810      0.11194102727871
  Cl  -1.93776321314286      2.05817039094105      0.23892062949297
  Cl  -1.69230102987871     -1.28597015871005      0.23889567689993
  N   -4.81351736685609      1.73702740365174      0.00427667505754
  N   -4.58210295543829     -1.38638525948394     -0.00632161714066
  H   -5.33951997286711      1.74230178720171     -0.86328572472096
  H   -4.26364295646538      2.59738799138150      0.05241464582997
  H   -3.91243028802804     -2.15735984299964      0.03682502306092
  H   -5.10069435511080     -1.46178748887988     -0.87505411223409
  H   -5.46602091380881      1.73158417152854      0.78120023929138
  H   -5.22929282588791     -1.48230592219913      0.76913753718429
