# Supplementary material for: Methodological Approach Based on Structural Parameters, Vibrational Frequencies, and MMFF94 Bond Charge Increments for Platinum-Based Compounds
Source: ACS Omega. 2025 Feb 20;10(8):8314–35. doi: 10.1021/acsomega.4c10141 (PMC11886664; doi:10.1021/acsomega.4c10141)
Supplement: Supplementary file 2 — ao4c10141_si_002.zip [file ao4c10141_si_002.zip › XYZ-opt-geometries/PtCl/Pt-Cl-B2PLYP-LANL2DZ-OPT.xyz]

2
Coordinates from ORCA-job Pt-Cl-B2PLYP-LANL2DZ-OPT
  Pt  0.00000000000000      0.00000000000000     -0.00851687733528
  Cl  0.00000000000000      0.00000000000000      2.30851687733528
